# Supplementary material for: Quantitative proteomic analysis reveals a simple strategy of global resource allocation in bacteria
Source: Mol Syst Biol. 2015 Feb 12;11(2):784. doi: 10.15252/msb.20145697 (PMC4358657; doi:10.15252/msb.20145697)
Supplement: Supplementary file 2 [file msb0011-0784-sd2.xlsx]

## Sheet: Sheet1
Table S2: Relative protein expression data, parameters of linear fits, and membership in each of the 6 sectors.
	C-lim									A-lim									R-lim
	Growth rate					Linear fit		Probability of being an up response		Growth rate					Linear fit		Probability of being an up response		Growth rate				Linear fit		Probability of being an up response		Sector assigned	Probability of being a right assignment
Gene	0.45205	0.57762	0.67079	0.86643	1.0397	Slope	R2			0.45702	0.60274	0.71705	0.88487	0.96718	Slope	R2			0.28292	0.40773	0.63983	0.99021	Slope	R2
accA	0.84155	0.80308	0.84947	0.9212	1.0315	0.35377	0.83888	0.15973		1.1472	1.0618	1.166	0.9894	1	-0.29403	0.55603	0.81302		1.0883	1.1436	1.1424	1	-0.14672	0.45627	0.78188		O	0.65903
accB	0.86095	0.80966	0.90902	0.87757	1.049	0.30814	0.63819	0.34844		0.89856	0.89182	0.98957	0.88537	1	0.13112	0.22901	0.041855		0.94989	1.0085	0.96716	1	0.039572	0.19934	0.11966		U	0.54959
accC	0.91251	0.85893	0.90935	0.9396	1.0242	0.21702	0.69718	0.22486		0.85655	0.89878	0.89938	0.86315	1	0.17606	0.40213	0.32742		0.74842	0.72854	0.86662	1	0.39214	0.94708	0.0044411		U	0.51903
accD	0.77291	0.85814	1.0281	0.958	1.0168	0.36384	0.60503	0.20901		0.96642	1.2007	0.95447	1.1848	1	0.08266	0.019849	0.53265		1.09	1.1388	1.0823	1	-0.15793	0.72712	0.72177		R	0.26681
aceA	9.6944	4.5029	2.8819	1.0686	0.97255	-13.47	0.76806	1		1.3887	1.3975	1.0809	0.72955	1	-1.1525	0.71528	0.99687		NaN	NaN	NaN	NaN	NaN	NaN	0		S	0.99686
aceB	5.3107	3.2405	2.529	1.4114	0.83546	-7.1176	0.90081	1		1.206	1.2425	0.88754	0.5694	1	-0.8929	0.45837	0.99776		NaN	NaN	NaN	NaN	NaN	NaN	0		S	0.99775
aceE	0.7147	0.6642	0.7108	0.93348	1.0266	0.63495	0.85931	0.0016171		1.5653	1.4471	1.3031	0.98691	1	-1.2375	0.96212	0.9964		1.0011	1.0201	1.0408	1	-0.0046582	0.0056715	0.51179		O	0.50995
aceF	0.68248	0.65202	0.68434	0.91629	1.0335	0.68748	0.88175	0.012686		1.6909	1.5197	1.3505	0.98865	1	-1.4879	0.97076	0.99977		0.79552	0.79034	0.82567	1	0.29862	0.87343	0.11377		A	0.87479
ackA	1.2153	1.0604	1.0564	0.98271	1.0069	-0.32006	0.68056	0.86199		1.2965	1.228	1.125	1.0975	1	-0.54555	0.95293	0.99641		1.352	1.3535	1.3435	1	-0.50073	0.79186	0.99739		O	0.9969
acnA	2.615	1.7502	1.394	1.0801	0.96794	-2.5724	0.82135	0.99977		2.1762	1.656	1.3626	0.88741	1	-2.4433	0.93605	0.99998		1.1151	0.59499	0.60042	1	0.040706	0.0022018	1.3887e-10		S	0.99975
acnB	2.2279	1.9275	1.8267	1.2365	0.90539	-2.2989	0.99011	1		1.0376	1.0043	1.0581	0.99464	1	-0.070205	0.27673	0.598		0.81319	0.91608	1.001	1	0.24176	0.71312	0.053152		S	0.56621
acpP	0.95947	0.65196	0.68619	0.63516	1.1459	0.32231	0.11006	1.8926e-05		1.2178	1.0107	0.80419	0.70325	1	-0.61601	0.40559	0.98306		1.0945	1.1126	1.0164	1	-0.16055	0.79549	0.63275		O	0.62203
acrA	1.0471	1.0091	0.99888	0.9946	1.0022	-0.064295	0.50147	0.60517		1.9362	1.3757	1.4669	1.3856	1	-1.4065	0.75626	0.97047		0.83639	0.82155	0.69525	1	0.21128	0.27584	0.62281		S	0.22152
acrB	1.0584	0.71193	0.87547	0.99487	1.0021	0.14611	0.060958	0.47204		1.1093	0.96624	1.0796	0.8013	1	-0.3363	0.33053	0.69031		0.60593	1.0713	0.73785	1	0.30782	0.19126	0.38378		A	0.22459
acs	9.9844	6.9572	5.6172	1.5945	0.76219	-16.036	0.95706	1		0.7415	0.79454	0.90186	1.0503	1	0.60575	0.91221	0.081321		0.45742	0.36166	0.34397	1	0.80136	0.64471	0.00040133		C	0.91831
actP	3.0686	1.5789	1.1951	0.36371	1.2545	-3.0317	0.51268	1		1.4996	1.1022	1.121	0.77386	1	-1.0751	0.71494	0.99745		NaN	NaN	NaN	NaN	NaN	NaN	0		S	0.99745
adhE	0.62585	0.54298	0.5698	0.99742	1.001	0.86234	0.75472	0.0034831		1.8344	1.7243	1.5116	1.2202	1	-1.6535	0.97051	0.99887		0.66489	0.73244	0.75269	1	0.45205	0.91905	0.003771		A	0.99164
adk	0.57927	0.58506	0.54005	0.59893	1.1604	0.86659	0.59503	0.27567		1.0916	1.1373	1.1194	0.80286	1	-0.43219	0.42146	0.91116		0.80431	0.80583	0.90079	1	0.29585	0.974	0.21666		A	0.51699
aer	1.6543	2.2738	2.8392	2.1843	0.5263	-1.9765	0.27941	1		0.47829	0.57261	0.40017	1.2152	1	1.358	0.62437	1.6345e-08		NaN	NaN	NaN	NaN	NaN	NaN	0		C	1
agp	7.9072	3.9263	2.7655	1.1432	0.94271	-10.851	0.80002	0.99999		2.1813	1.015	1.0724	1.6224	1	-1.2917	0.26592	0.57181		NaN	NaN	NaN	NaN	NaN	NaN	0		S	0.57181
ahpC	1.4578	1.2129	1.0822	0.98587	1.0057	-0.72558	0.76008	0.99367		1.3454	1.2821	1.1905	0.95608	1	-0.79622	0.92471	0.99906		0.79909	0.81241	0.88146	1	0.29331	0.98407	0.052132		S	0.94098
ahpF	0.689	0.56846	0.77318	0.7948	1.0821	0.70401	0.74803	0.0532		1.0133	0.92834	1.0914	0.87509	1	-0.090188	0.050434	0.53272		1.3038	1.1292	1.0225	1	-0.38387	0.74119	0.85084		O	0.47441
ais	NaN	NaN	NaN	NaN	NaN	NaN	NaN	0		1.713	1.1662	0.89215	0.96451	NaN	-1.7554	0.73175	0.8049		NaN	NaN	NaN	NaN	NaN	NaN	0		A	0.8049
alaS	0.7672	0.7797	0.83627	0.95404	1.0184	0.46667	0.97086	0.10508		1.0672	1.1434	1.1148	1.0126	1	-0.20295	0.45247	0.67141		1.0066	1.0122	1.0939	1	0.0053298	0.0014114	0.4847		A	0.30962
aldA	7.6628	5.1475	3.9996	1.6566	0.73734	-11.598	0.95449	1		0.85293	0.86744	0.99179	1.2077	1	0.52011	0.57024	0.11503		0.098521	0.26147	0.38102	1	1.2368	0.95226	1.0335e-08		C	0.88497
aldB	12.072	5.2508	1.8356	NaN	0.87049	-16.13	0.64699	0.99996		NaN	NaN	NaN	NaN	NaN	NaN	NaN	0		NaN	NaN	NaN	NaN	NaN	NaN	0		C	0.99996
allR	NaN	NaN	NaN	NaN	NaN	NaN	NaN	0		1.4472	1.3721	1.374	0.83127	1	-1.1464	0.7572	0.99172		1.0737	1.0622	1.092	1	-0.093683	0.5324	0.75835		O	0.75207
amn	1.5467	1.2067	NaN	1.0052	0.99791	-0.86708	0.81385	0.99998		2.4355	1.5474	1.363	0.75127	1	-2.8993	0.8587	0.98587		NaN	NaN	NaN	NaN	NaN	NaN	0		S	0.98585
apaH	NaN	NaN	NaN	NaN	NaN	NaN	NaN	0		0.63109	1.862	2.568	1.7316	1	0.56018	0.023203	0.0019011		NaN	NaN	NaN	NaN	NaN	NaN	0		U	0.9981
aphA	11.835	8.8225	7.5748	3.5477	NaN	-19.611	0.99398	0.99999		NaN	NaN	NaN	NaN	NaN	NaN	NaN	0		NaN	NaN	NaN	NaN	NaN	NaN	0		C	0.99999
apt	0.62972	0.67027	0.68932	0.7717	1.0913	0.72767	0.8287	0.093962		0.82629	1.0084	1.0276	1.0039	1	0.26914	0.45146	0.18274		1.1154	1.1244	1.1799	1	-0.15539	0.40883	0.84076		R	0.62256
arcA	1.879	1.5169	1.3704	0.97797	1.0088	-1.5131	0.88723	0.99987		1.1361	1.006	1.0144	0.92786	1	-0.28602	0.62063	0.99681		1.5679	1.37	1.2309	1	-0.75511	0.96529	0.99995		O	0.99995
argA	0.68392	0.74519	0.89909	1.0144	0.99424	0.58256	0.84804	0.0023486		1.3817	1.3733	1.2089	0.92044	1	-0.95299	0.86964	0.99996		0.67419	NaN	0.82524	1	0.46053	0.99776	0.098713		A	0.89913
argB	0.61923	0.72552	0.72091	0.78617	1.0855	0.69808	0.84762	0.052837		1.6724	1.5137	1.3601	0.88118	1	-1.555	0.91434	0.99345		0.77968	0.64279	0.82177	1	0.40187	0.71876	0.10875		A	0.83863
argC	0.72729	0.64408	0.73419	0.88705	1.0452	0.62347	0.8368	0.0031761		1.7471	1.5063	1.262	0.87491	1	-1.6679	0.92892	0.99997		0.35146	0.48229	0.61238	1	0.89353	0.98348	2.8832e-09		A	0.99679
argD	0.78998	0.83594	0.88455	0.98768	1.0049	0.39306	0.95901	0.058189		1.5505	1.525	1.3469	0.85091	1	-1.3991	0.84328	0.9992		0.56809	0.65924	0.79537	1	0.60369	0.99859	0.00075929		A	0.94034
argE	0.65646	0.72562	0.76351	0.92062	1.0318	0.65313	0.99199	1.253e-05		1.3814	1.2129	1.012	0.84779	1	-0.89468	0.79195	0.99906		0.67145	0.75747	0.82846	1	0.44602	0.98849	1.043e-09		A	0.99905
argG	0.46292	0.54088	0.5964	0.87775	1.0489	1.0489	0.97792	2.7325e-08		1.2618	1.2424	1.0767	0.82706	1	-0.75057	0.74228	0.99521		0.46715	0.58693	0.75155	1	0.74124	0.99727	2.2473e-07		A	0.99521
argH	0.49048	0.58362	0.60352	0.83064	1.0677	0.9813	0.96402	0.0047976		1.3824	1.2438	1.1298	0.86206	1	-0.91125	0.8599	0.87201		0.48639	0.60301	0.82188	1	0.72641	0.97523	0.017618		A	0.85254
argI	0.98898	0.98275	0.97305	0.92193	1.0312	0.024855	0.021976	0.62878		2.0603	1.7262	1.4375	0.98884	1	-2.2212	0.97687	0.99957		0.22447	0.35753	0.5388	1	1.0829	0.98762	1.2102e-09		A	0.37107
argR	NaN	NaN	NaN	NaN	NaN	NaN	NaN	0		1.6256	1.597	1.5307	1.1746	NaN	-1.0396	0.81197	0.99557		NaN	NaN	NaN	NaN	NaN	NaN	0		A	0.99557
argS	0.83199	0.67795	0.82743	0.82752	1.069	0.44548	0.54906	0.22312		1.0689	1.0452	1.1393	1.0792	1	-0.074272	0.091235	0.45671		1.0391	0.97091	1.0174	1	-0.019162	0.042766	0.50531		O	0.29203
argT	2.7178	1.7622	1.3132	0.58108	1.1676	-2.7291	0.63935	1		1.6108	1.2845	1.2765	0.92959	1	-1.244	0.90395	0.99916		NaN	NaN	NaN	NaN	NaN	NaN	0		S	0.99916
arnA	1.066	0.96316	0.97487	1.0087	0.99651	-0.050615	0.087192	0.54548		1.92	1.522	1.3844	1.1079	1	-1.7404	0.97746	0.99993		0.59622	0.78758	0.66542	1	0.47171	0.68518	0.13449		S	0.47208
arnB	1.3815	1.0202	1.1294	0.97842	1.0086	-0.51596	0.53021	0.74341		2.182	1.6981	1.6112	1.249	1	-2.159	0.97444	1		1.3245	1.4457	1.2001	1	-0.55689	0.82741	0.96734		O	0.96734
arnC	0.78584	0.70877	0.80404	0.90063	1.0397	0.4935	0.82093	0.18825		2.2589	1.3676	1.1696	1.2812	1	-1.9897	0.70185	0.99649		NaN	2.6833	0.84552	1	-2.6224	0.56902	0.91825		O	0.91563
aroA	0.41706	0.43197	0.53195	0.63896	1.1444	1.1728	0.83616	0.0061327		1.1448	1.1861	1.0872	0.80029	1	-0.55163	0.55633	0.86833		0.93955	0.93429	0.96352	1	0.093599	0.94381	0.3228		A	0.58443
aroB	1.2327	1.2144	1.0774	0.93952	1.0242	-0.45132	0.70897	0.90035		1.6732	1.4705	1.5175	1.0117	1	-1.4118	0.89051	0.99778		1.197	1.0858	1.0228	1	-0.2485	0.76625	0.94294		O	0.94273
aroC	0.97435	0.94248	1.0557	0.79588	1.0816	0.040042	0.0068712	0.041444		1.3846	1.2236	1.2013	1.0364	1	-0.74163	0.97318	0.99873		NaN	NaN	NaN	NaN	NaN	NaN	0		A	0.95734
aroD	NaN	NaN	NaN	NaN	NaN	NaN	NaN	0		1.2489	1.3182	1.2992	1.0273	1	-0.60984	0.6785	0.93617		NaN	NaN	NaN	NaN	NaN	NaN	0		A	0.93617
aroE	NaN	NaN	NaN	NaN	NaN	NaN	NaN	0		NaN	NaN	NaN	NaN	NaN	NaN	NaN	0		1.2823	1.0777	1.2414	1	-0.28613	0.44283	0.2122		R	0.2122
aroF	0.92774	0.67697	0.78056	0.89901	1.0404	0.34461	0.33068	0.070634		0.48239	0.47144	0.50946	0.88047	1	1.1074	0.82711	0.13202		NaN	0.36319	0.70516	1	1.0731	0.9748	1.0502e-07		U	0.80667
aroG	0.48459	0.52127	0.60192	0.89271	1.0429	1.0351	0.96446	9.986e-10		1.0269	0.99181	1.0729	0.85122	1	-0.17846	0.19742	0.88823		0.73139	0.74566	0.87649	1	0.40146	0.98081	0.0026631		A	0.88586
aroH	1.0805	0.81767	0.54873	1.0235	0.99061	0.12717	0.018978	0.65987		NaN	NaN	NaN	NaN	NaN	NaN	NaN	0		1.723	1.5912	1.3914	1	-1.0129	0.99702	1		R	0.34013
aroK	0.74744	0.62145	0.76777	0.87322	1.0507	0.6046	0.77295	0.0069923		0.74549	0.89584	1.1838	0.98614	1	0.45259	0.34181	0.20227		1.8634	1.4489	1.3046	1	-1.0901	0.89174	0.99999		R	0.79214
artI	1.0906	1.0541	0.98356	0.99363	NaN	-0.24687	0.72016	0.63745		0.89967	0.84999	0.83744	0.74225	1	0.034086	0.0056013	0.50919		1.5895	1.3309	1.2963	1	-0.74055	0.90972	0.99759		O	0.82007
artJ	0.65177	0.65943	0.70778	0.75131	1.0995	0.70165	0.77319	5.6503e-07		1.5496	1.4085	1.2418	0.87479	1	-1.2863	0.90673	0.99982		0.53586	0.64125	0.85691	1	0.66013	0.96158	4.8075e-11		A	0.99982
artP	0.78408	1.2977	0.97459	0.86661	1.0534	0.065431	0.00597	0.011966		NaN	NaN	NaN	NaN	NaN	NaN	NaN	0		1.9362	1.6976	1.3506	1	-1.3033	0.9813	1		R	0.98803
asd	0.66596	0.65655	0.71392	0.95958	1.0162	0.70155	0.90897	0.0039157		1.9681	2.0011	1.5872	0.58004	1	-2.6619	0.78307	1		0.16237	0.22548	0.36978	1	1.1904	0.92978	6.367e-08		A	0.99608
asnA	0.68376	0.79262	0.83307	0.88584	1.0457	0.55636	0.95412	0.08732		3.1351	2.6504	2.0794	0.9116	1	-4.6795	0.96219	0.99888		0.24219	0.38208	NaN	1	1.0681	0.99993	1.0355e-05		A	0.91165
asnB	0.98228	0.97834	0.92961	0.92965	1.0281	0.046728	0.069438	0.46152		2.167	1.966	1.6722	0.97161	1	-2.5894	0.95121	1		NaN	0.53832	0.76916	1	0.78188	0.98644	4.258e-05		A	0.53846
asnS	0.68355	0.71599	0.75756	0.99792	1.0008	0.63371	0.90249	0.0016396		0.83557	0.85416	0.93374	0.88761	1	0.26212	0.67074	0.19616		0.73184	0.75155	0.80622	1	0.38303	0.94423	0.0038786		U	0.79941
aspC	1.0697	1.0234	1.0827	1.1169	0.95322	-0.11107	0.16805	0.64967		1.2694	1.1581	1.1513	1.0487	1	-0.49955	0.96784	0.92451		0.55428	0.63149	0.65308	1	0.60507	0.901	0.009908		S	0.59468
aspS	0.81839	0.82955	0.86896	0.97419	1.0103	0.36472	0.95886	0.06857		0.99665	0.96399	1.0174	0.87575	1	-0.085295	0.097413	0.66059		1.2334	1.1187	1.1104	1	-0.28731	0.87696	0.91341		O	0.62465
atpA	1.081	1.0524	1.0361	1.0342	0.98632	-0.14	0.90181	0.71925		0.96745	0.94334	1.0498	0.95211	1	0.044807	0.04563	0.41749		0.66338	0.71826	0.82602	1	0.47713	0.99943	0.00093807		C	0.41858
atpB	1.1115	0.75061	0.87179	NaN	1.0199	0.050513	0.0064144	8.9244e-11		NaN	NaN	NaN	NaN	NaN	NaN	NaN	0		NaN	NaN	NaN	NaN	NaN	NaN	0		U	1
atpC	1.1196	0.99282	1.041	1.0221	0.99117	-0.15056	0.44786	0.67723		0.98401	1.0012	1.0637	0.96208	1	-0.014287	0.0060915	0.51401		0.7203	0.74028	0.72557	1	0.38496	0.77503	0.00056461		S	0.34791
atpD	1.0566	1.0201	0.99896	1.0201	0.99196	-0.081244	0.56712	0.61434		0.93223	0.95823	1.053	0.92678	1	0.065732	0.066363	0.39603		0.74696	0.8006	0.86369	1	0.35016	0.99488	0.054428		C	0.35084
atpE	NaN	NaN	NaN	NaN	NaN	NaN	NaN	0		NaN	NaN	NaN	NaN	NaN	NaN	NaN	0		0.68239	0.69407	0.86054	1	0.47914	0.97294	5.1219e-08		U	1
atpF	1.0335	0.98958	1.1308	1.046	0.9816	-0.06099	0.057117	0.56533		0.94727	0.9363	1.0174	0.93897	1	0.071031	0.15022	0.43503		0.7766	0.87077	0.89139	1	0.2837	0.92485	0.054989		C	0.30183
atpG	1.0193	1.0311	1.0054	0.95707	1.0172	-0.049025	0.15773	0.61448		0.86941	0.90626	1.0185	0.82313	1	0.10717	0.069715	0.35544		0.70965	0.80624	0.81807	1	0.37568	0.92864	0.056103		C	0.37384
atpH	0.98783	0.94471	0.98719	0.95662	1.0174	0.05088	0.17153	0.45507		0.91677	0.90158	1.0741	0.93679	1	0.139	0.16303	0.3455		0.75245	0.82767	0.89334	1	0.33451	0.98137	0.012526		U	0.35219
avtA	1.199	1.0393	1.1133	1.2698	0.89207	-0.27581	0.19365	0.99999		1.1698	1.1474	1.1507	0.8201	1	-0.54797	0.57665	0.83473		0.95806	1.2697	1.1651	1	-0.083469	0.031959	0.032158		O	0.032158
basR	1.3693	1.7829	1.3907	1.7361	0.70555	-1.0022	0.29498	0.46252		2.2188	1.7844	1.2379	1.626	1	-1.9092	0.68876	0.95951		NaN	NaN	NaN	NaN	NaN	NaN	0		S	0.44379
bcp	0.62781	0.59715	0.58284	0.64047	1.1438	0.79218	0.59955	0.00070272		1.5964	1.5547	1.4355	0.90247	1	-1.4491	0.85696	0.99998		0.42816	0.47192	0.62679	1	0.82398	0.971	9.3542e-18		A	0.99928
betB	NaN	NaN	NaN	NaN	NaN	NaN	NaN	0		NaN	NaN	NaN	NaN	NaN	NaN	NaN	0		1.6686	1.9668	NaN	1	-1.168	0.79329	0.20659		R	0.20659
bfr	2.6515	0.96919	0.66038	0.86175	1.0553	-1.9509	0.32194	0.81163		2.0234	1.1543	0.74925	0.35947	1	-2.3023	0.59328	1		NaN	NaN	NaN	NaN	NaN	NaN	0		S	0.81163
bglA	1.1535	1.001	0.8582	0.94505	NaN	-0.49924	0.49288	0.73656		1.1705	1.1265	1.3303	0.99868	1	-0.37692	0.32051	0.90557		0.78494	NaN	0.89346	NaN	NaN	NaN	0.33634		S	0.44266
bglX	1.2025	1.2239	1.3723	1.0797	0.96813	-0.47724	0.52978	0.99213		1.1423	1.0895	1.1744	0.94218	1	-0.35068	0.55728	0.99354		NaN	0.83654	1.1961	1	0.21313	0.12054	0.2494		S	0.73988
bioB	0.11095	0.65541	0.70521	0.88945	1.0442	1.3837	0.83272	0.0037941		3.0759	0.83609	0.88611	0.88189	1	-3.2481	0.47502	0.30841		0.69723	0.74544	1.4271	1	0.54998	0.26194	0.032549		A	0.29724
borD	0.52947	0.59834	0.62944	0.85641	NaN	0.78707	0.94115	9.0098e-06		0.38728	0.4058	0.52836	0.66688	1	1.1044	0.82606	0.0032443		2.5494	1.9242	1.559	1	-2.0242	0.93634	1		R	0.99675
btuB	0.89842	0.93089	0.88069	0.95377	NaN	0.10763	0.33059	0.3446		1.0007	1.0276	0.90192	0.85096	1	-0.15469	0.17772	0.79523		0.75195	0.84642	0.9639	1	0.33841	0.86156	0.00015503		A	0.52111
btuE	3.5357	2.7876	2.1362	1.4403	NaN	-5.0707	0.97611	0.99979		3.281	2.33	1.8695	0.92388	1	-4.6562	0.96211	1		NaN	NaN	NaN	NaN	NaN	NaN	0		S	0.99979
btuR	1.5643	1.5341	1.3309	1.1643	0.93429	-1.1116	0.97109	1		1.5713	1.5714	1.4741	1.0828	1	-1.256	0.87938	0.99998		NaN	NaN	NaN	NaN	NaN	NaN	0		S	0.99998
can	0.92113	0.94786	0.97278	1.0069	0.99724	0.13857	0.84009	0.23346		1.4682	1.3752	1.3087	1.0236	1	-0.99933	0.95224	0.99995		0.65113	0.65462	0.71809	1	0.50535	0.89977	0.061837		A	0.7191
carA	0.58179	0.62706	0.71398	0.85051	1.0598	0.81599	0.97223	1.5168e-06		0.8699	0.96465	0.93759	0.9011	1	0.14105	0.32414	0.24879		0.61933	0.71897	0.88932	1	0.53493	0.95317	3.638e-08		U	0.75121
carB	0.61019	0.66016	0.71292	0.8595	1.0562	0.76012	0.96726	0.0033291		0.9366	1.004	0.96334	0.87675	1	-0.016014	0.0040063	0.58311		0.55002	0.64654	0.80504	1	0.63178	0.99517	0.00011929		A	0.5811
cfa	NaN	NaN	NaN	NaN	NaN	NaN	NaN	0		1.9134	2.013	NaN	NaN	1	-1.9807	0.86905	1		NaN	NaN	NaN	NaN	NaN	NaN	0		A	1
cheA	2.4349	2.5261	2.5353	2.033	0.58679	-3.048	0.73753	1		0.097119	0.18868	0.39585	1.2583	1	2.2734	0.83683	1.0355e-16		NaN	0.10458	0.62664	1	1.4994	0.9556	2.1929e-06		C	1
cheB	1.9288	1.5146	1.5326	1.4332	0.82671	-1.5735	0.85882	0.73475		1.7738	0.45387	NaN	0.99091	1	-0.83472	0.13456	1		NaN	NaN	NaN	NaN	NaN	NaN	0		S	0.73475
cheR	1.2329	1.2069	1.1602	NaN	NaN	-0.32509	0.93919	0.63838		NaN	NaN	NaN	NaN	NaN	NaN	NaN	0		NaN	NaN	NaN	NaN	NaN	NaN	0		C	0.63838
cheW	2.4974	2.3672	2.6654	2.1452	0.54191	-3.0416	0.68117	1		0.18757	0.30844	0.63527	1.4249	1	2.188	0.7911	1.6074e-15		NaN	0.083022	0.48636	1	1.5656	0.99776	1.2713e-20		C	1
cheY	1.8927	1.9005	1.8575	1.5744	0.77023	-1.8471	0.79898	1		0.42184	0.46827	0.72745	1.2099	1	1.5001	0.83606	1.6726e-08		0.032041	0.12362	0.72073	1	1.4569	0.93829	6.1732e-23		C	1
cheZ	2.1249	2.0994	2.3814	2.0335	0.58662	-2.3487	0.58706	1		0.1514	0.23864	0.45484	1.2385	1	2.1308	0.8448	1.8381e-13		0.10058	0.18341	0.51398	1	1.3085	0.99276	7.4453e-09		C	1
cirA	NaN	NaN	NaN	NaN	NaN	NaN	NaN	0		0.57114	0.61191	0.69687	0.76241	1	0.74752	0.83673	0.1036		0.57506	0.59382	0.50234	1	0.57514	0.63145	0.24236		U	0.67915
clpA	1.3052	1.086	0.95092	0.98198	1.0072	-0.42352	0.48079	1		1.6218	1.3663	1.1973	1.1766	1	-1.0864	0.91784	0.92833		0.71295	0.73576	0.93048	1	0.43737	0.91323	0.038298		S	0.89277
clpB	1.2966	1.1612	1.063	1.1138	0.9545	-0.47762	0.78323	0.92237		1.7545	1.4396	1.2377	0.98229	1	-1.5304	0.95512	0.99633		0.86726	0.90907	0.99091	1	0.1884	0.82771	0.14161		S	0.78884
clpP	0.93369	0.87496	0.88799	0.93201	1.0272	0.18463	0.52177	0.086709		1.0445	1.1476	1.2107	1.0375	1	-0.15202	0.12836	0.92633		1.0395	0.73426	0.93694	1	0.10467	0.057495	0.42398		A	0.48732
clpX	1.0284	0.97417	1.0208	0.98361	1.0066	-0.024235	0.058659	0.55158		0.99505	0.93834	0.97542	0.93126	1	-0.010549	0.0047108	0.53209		1.3105	1.4217	1.298	1	-0.50805	0.7656	0.99271		O	0.78442
cmk	NaN	0.57748	0.9725	1.0103	0.99587	0.72281	0.51184	0.08491		1.2839	1.2846	1.2895	0.92468	1	-0.73565	0.71995	0.97086		0.71187	1.1376	1.8711	1	0.39303	0.061237	3.0679e-05		A	0.8884
cmoA	NaN	NaN	NaN	NaN	NaN	NaN	NaN	0		NaN	NaN	NaN	NaN	NaN	NaN	NaN	0		0.51917	0.26797	0.55966	NaN	0.25807	0.087499	0.44586		U	0.55414
coaBC	NaN	NaN	NaN	NaN	NaN	NaN	NaN	0		1.0933	NaN	0.74474	0.78436	1	-0.29938	0.16093	0.29618		NaN	NaN	NaN	NaN	NaN	NaN	0		A	0.29618
codA	0.51404	0.65803	0.6305	0.70411	1.1184	0.88664	0.8048	0.008666		0.47491	0.50022	0.73198	0.70998	1	0.92851	0.8177	0.006795		0.74886	0.6676	0.73423	1	0.4007	0.72855	0.10058		U	0.88557
copA	0.6779	1.0052	0.91003	0.99333	1.0027	0.41445	0.47938	1.0387e-05		0.98212	1.2285	1.1687	0.84709	1	-0.28714	0.1498	0.63611		0.97478	1.0431	0.98229	1	-0.0034145	0.0012036	0.43319		O	0.27556
corA	NaN	NaN	NaN	NaN	NaN	NaN	NaN	0		NaN	NaN	NaN	NaN	NaN	NaN	NaN	0		0.61596	0.23856	0.54197	NaN	-0.015724	0.0002028	0.60049		R	0.60049
corC	NaN	NaN	NaN	NaN	NaN	NaN	NaN	0		0.57529	0.75233	0.61961	0.67827	1	0.56565	0.48828	0.05902		1.0718	0.99887	0.92873	1	-0.087664	0.21754	1		R	0.94098
cptA	NaN	NaN	NaN	NaN	NaN	NaN	NaN	0		NaN	NaN	NaN	NaN	NaN	NaN	NaN	0		1.0303	1.1738	1.0118	1	-0.13206	0.25763	0.84396		R	0.84396
cpxR	1.5727	1.0681	1.1548	1.0072	0.99711	-0.78711	0.59092	1		1.653	1.3852	1.4091	0.98156	1	-1.3412	0.92071	1		0.89432	NaN	NaN	1	NaN	NaN	0.19289		S	0.80711
crl	0.59866	0.69153	0.80115	0.73223	1.1071	0.72288	0.75868	0.17285		1.4303	1.3678	1.358	0.9149	1	-1.0382	0.81409	0.9994		0.61501	0.57753	0.7419	1	0.59317	0.93152	3.0656e-16		A	0.82666
crp	1.7662	1.2383	1.1159	0.91324	1.0347	-1.1367	0.64386	1		1.7179	1.4094	1.3391	0.95374	1	-1.4829	0.94795	0.99998		0.76353	0.78818	0.89519	1	0.34703	0.9889	0.11332		S	0.88666
crr	0.66477	0.58731	0.53173	0.66885	1.1325	0.76719	0.56117	0.0019537		1.3524	1.2466	1.2252	0.96565	1	-0.77459	0.91524	0.99068		0.95016	0.76369	0.86595	1	0.16414	0.24283	0.15987		A	0.83067
cspA	NaN	NaN	NaN	NaN	NaN	NaN	NaN	0		NaN	NaN	NaN	NaN	NaN	NaN	NaN	0		16.956	9.4838	3.1408	1	-20.975	0.82507	1		R	1
cspC	0.48991	0.5051	0.54134	0.59392	1.1624	1.0289	0.71314	0.0030612		0.82892	0.84399	0.88514	0.71407	1	0.12094	0.058734	0.25402		1.2213	1.2235	1.3127	1	-0.2956	0.47547	0.9883		R	0.735
cspD	7.232	5.0458	4.0405	1.6385	0.74459	-11.01	0.96589	1		1.0138	1.0414	0.98487	0.93529	1	-0.11089	0.33925	0.41006		0.9416	0.98752	1.174	1	0.10314	0.098876	5.0524e-05		S	0.41004
cspE	1.1271	1.0115	0.99568	1.1245	0.95022	-0.15331	0.20074	0.80372		0.86905	0.96412	0.89655	1.2208	1	0.44227	0.43215	0.20953		0.78078	0.9743	1.1565	1	0.27238	0.30177	0.0011626		C	0.63458
cstA	6.2308	4.7871	3.7904	1.2642	0.89433	-9.5763	0.95584	1		NaN	NaN	NaN	NaN	NaN	NaN	NaN	0		NaN	NaN	NaN	NaN	NaN	NaN	0		C	1
cueO	NaN	NaN	NaN	NaN	NaN	NaN	NaN	0		1.3342	1.4491	1.3787	1.0526	1	-0.81872	0.69675	0.99351		0.61872	0.74705	0.7723	1	0.49475	0.93983	0.028681		A	0.96501
cusA	NaN	NaN	NaN	NaN	NaN	NaN	NaN	0		0.73467	0.898	0.99139	1.0868	1	0.57145	0.77917	0.17513		0.95535	0.96119	0.75664	1	0.018793	0.0028415	0.44034		U	0.46165
cusB	0.40594	NaN	0.40305	0.76868	NaN	0.85798	0.71548	4.2598e-06		NaN	NaN	NaN	NaN	NaN	NaN	NaN	0		0.91013	0.78998	0.82132	1	0.18038	0.3511	0.17155		U	0.82845
cusC	NaN	NaN	NaN	NaN	NaN	NaN	NaN	0		NaN	NaN	NaN	NaN	NaN	NaN	NaN	0		1.9384	1.6002	1.4071	1	-1.236	0.96202	0.99887		R	0.99887
cusR	NaN	NaN	NaN	NaN	NaN	NaN	NaN	0		1.7051	1.3191	1.2137	1.0378	1	-1.3133	0.92003	0.99989		2.1053	1.6828	1.1084	1	-1.5178	0.83399	1		O	0.99989
cyaY	0.7132	0.82804	0.57568	0.69729	1.1211	0.54096	0.37234	0.57578		0.7024	0.82313	0.99557	0.92533	1	0.52563	0.73654	0.1264		1.0966	0.99866	0.99828	1	-0.09864	0.39443	0.82697		R	0.30648
cycA	4.0924	2.7192	2.6046	2.3346	0.46617	-5.2128	0.87915	0.69198		NaN	NaN	NaN	NaN	NaN	NaN	NaN	0		NaN	NaN	NaN	NaN	NaN	NaN	0		C	0.69198
cydA	2.1226	1.3263	1.4083	1.3421	0.86315	-1.6674	0.741	0.99992		2.3828	2.008	1.5211	1.1932	1	-2.7449	0.9846	0.99997		0.69852	0.748	0.70955	1	0.39941	0.76158	0.017949		S	0.98195
cyoA	0.83334	0.76682	0.76144	0.98907	1.0044	0.4137	0.66666	0.0013238		1.1384	1.0887	1.0283	0.81411	1	-0.45561	0.57819	0.95556		1.0847	1.1039	0.98997	1	-0.1507	0.65231	0.8949		O	0.85518
cyoB	0.77342	0.76121	0.75207	0.8611	1.0556	0.48312	0.77995	0.022145		NaN	NaN	NaN	NaN	NaN	NaN	NaN	0		0.61385	0.73982	NaN	1	0.51501	0.97478	2.6334e-13		U	0.97785
cysA	0.65688	0.8	0.81832	1.0694	0.97222	0.60302	0.77016	0.028596		0.68494	0.79951	0.8221	0.90147	1	0.55672	0.95735	0.096767		0.75435	0.68068	0.95623	1	0.43298	0.75893	0.079455		U	0.80769
cysB	1.1344	1.0328	1.0957	0.91673	1.0333	-0.21648	0.37479	0.63587		0.97562	0.6843	0.94048	0.92145	1	0.19538	0.10161	0.27796		NaN	NaN	NaN	NaN	NaN	NaN	0		C	0.45912
cysC	0.50704	0.55454	0.65961	0.89345	1.0426	0.97212	0.9822	0.012425		0.47089	0.61734	0.6606	0.75208	1	0.89338	0.88877	0.00011578		0.48236	0.45924	0.74344	1	0.79995	0.95629	2.516e-05		U	0.98744
cysD	0.50614	0.61546	0.66393	0.97789	1.0088	0.93898	0.94368	0.00039587		0.50124	0.59764	0.67431	0.91201	1	1.0079	0.97216	0.00042359		0.48776	0.55319	0.58223	1	0.70532	0.88631	0.00065112		U	0.99853
cysE	0.78149	0.68312	0.65715	0.40795	1.2368	0.50971	0.154	0.99989		1.2496	1.0972	1.03	0.87209	1	-0.58257	0.75775	0.98694		NaN	NaN	NaN	NaN	NaN	NaN	0		A	0.00011256
cysH	0.78209	0.79136	0.93335	1.0508	0.97968	0.42599	0.71165	0.060301		0.68211	0.94546	0.9505	0.99735	1	0.53881	0.70496	3.1354e-05		0.91727	0.78415	0.89364	1	0.19141	0.44695	0.090016		U	0.85508
cysI	0.67521	0.71823	0.78807	0.99957	1.0002	0.63559	0.92056	0.010533		0.56976	0.63279	0.73943	0.94163	1	0.89921	0.97397	0.00079164		0.83874	0.88444	0.95416	1	0.22474	0.94844	0.092126		U	0.8976
cysJ	0.55981	0.65981	0.71038	0.89542	1.0418	0.82604	0.99604	2.9972e-05		0.49771	0.60987	0.6876	0.88381	1	0.97778	0.98161	1.7719e-06		0.87786	0.9325	0.91828	1	0.14864	0.82674	0.1795		U	0.82047
cysK	0.75251	0.76708	0.79719	0.95818	1.0167	0.5025	0.94448	0.017433		1.0466	0.97817	1.0108	0.9267	1	-0.1262	0.34712	0.73851		1.2389	1.0921	0.93553	1	-0.31316	0.54694	0.90855		O	0.67511
cysM	0.83316	0.85226	0.80195	0.969	1.0124	0.34662	0.78097	0.17276		0.64365	0.78848	0.67462	0.99445	1	0.72355	0.77147	0.038938		1.5089	1.4697	1.3378	1	-0.73198	0.96752	0.99084		R	0.78775
cysN	0.48828	0.54402	0.61741	0.85556	1.0578	1.0089	0.97653	9.7354e-05		0.44525	0.58722	0.69054	0.81426	1	1.0116	0.96984	0.00027903		0.50722	0.55558	0.71791	1	0.71187	0.99056	0.00020055		U	0.99942
cysP	0.76243	0.72114	0.72228	0.79257	1.083	0.52441	0.64872	0.084342		1.1318	1.1349	1.1816	1.0578	1	-0.25966	0.55802	0.7329		1.2694	1.0705	1.0309	1	-0.31193	0.63903	0.80625		O	0.60907
cysS	0.71103	0.72835	0.85238	0.72656	1.1094	0.54758	0.57561	0.084948		1.0169	1.1786	1.0584	1.0695	1	-0.093415	0.076489	0.55212		0.93598	0.9799	0.73789	1	0.023669	0.003755	0.88842		A	0.056371
dacA	0.66656	0.61044	0.7414	0.91654	1.0334	0.72132	0.90786	0.086014		0.88428	0.90545	1.013	0.84859	1	0.10835	0.095135	0.45307		0.82964	0.99519	1.0673	1	0.19147	0.34645	0.35913		U	0.32037
dacC	NaN	NaN	NaN	NaN	NaN	NaN	NaN	0		2.7958	3.2159	2.2085	NaN	1	-4.0043	0.80311	1		NaN	1.2544	1.1176	1	-0.4286	0.97462	0.76635		O	0.76635
damX	0.95474	0.89787	0.89252	1.0534	0.97864	0.15239	0.29102	0.009826		1.3462	1.1759	1.1329	0.94343	1	-0.72997	0.91094	1		1.3217	1.2115	1.1128	1	-0.43264	0.95793	1		O	1
dapA	1.1784	0.93754	0.87647	0.91572	1.0337	-0.15734	0.09222	0.51298		1.3291	1.2507	1.2143	0.92406	1	-0.77905	0.8672	0.9772		0.80182	0.8843	0.81034	1	0.23309	0.62368	0.095079		S	0.45363
dapB	0.56075	0.63001	0.7463	1.0431	0.98277	0.8482	0.86598	0.0013068		2.739	2.8824	2.5189	0.82312	1	-4.3287	0.80545	1		0.32865	0.38807	0.58497	1	0.96735	0.98124	1.2909e-05		A	0.99868
dapD	0.56081	0.62987	0.67267	0.9364	1.0254	0.8566	0.96608	6.4186e-06		1.7292	1.6908	1.6789	0.85919	1	-1.8084	0.77379	0.99997		0.43812	0.50557	0.67591	1	0.80385	0.99167	8.8125e-09		A	0.99996
dcp	1.078	0.9445	1.0521	0.87345	1.0506	-0.082042	0.048224	0.73402		1.1093	1.2022	0.99681	0.78722	1	-0.51497	0.47109	0.99961		0.51604	0.46574	0.7839	1	0.76986	0.92607	0.0001479		S	0.73362
dcrB	1.1029	0.94061	0.9159	0.94573	1.0217	-0.072878	0.049209	0.33228		1.3272	1.0637	1.135	0.95548	1	-0.60822	0.74462	0.98219		0.91196	1.0138	0.94165	1	0.070106	0.20497	0.35618		S	0.21012
dcyD	1.5644	1.1513	1.3286	0.93782	1.0249	-0.87758	0.66904	0.98255		1.2507	1.2025	1.1342	1.1589	1	-0.39857	0.76081	0.73963		1.077	1.0881	1.0114	1	-0.12908	0.79962	0.99964		O	0.9951
ddlA	NaN	NaN	NaN	NaN	NaN	NaN	NaN	0		NaN	NaN	NaN	NaN	NaN	NaN	NaN	0		1.6724	1.7922	1.4913	1	-1.0601	0.89282	0.97852		R	0.97852
ddlB	NaN	NaN	NaN	NaN	NaN	NaN	NaN	0		1.8603	1.5899	2.3779	1.2768	1	-1.5889	0.38036	0.93207		NaN	NaN	NaN	NaN	NaN	NaN	0		A	0.93207
deaD	NaN	NaN	NaN	NaN	NaN	NaN	NaN	0		NaN	NaN	NaN	NaN	NaN	NaN	NaN	0		5.638	5.6844	3.8589	1	-6.9566	0.96502	1		R	1
def	0.61448	0.79389	0.6817	0.75119	1.0995	0.66513	0.6901	0.19604		0.93598	0.45199	1.0201	0.83413	1	0.3395	0.090653	0.11332		1.3415	1.2924	1.2337	1	-0.47613	0.95844	0.95674		R	0.68201
degP	2.2133	1.7596	1.5059	1.1	0.95998	-2.1071	0.94262	0.9998		2.3755	1.6341	1.5745	1.1235	1	-2.532	0.93462	0.99995		NaN	NaN	NaN	NaN	NaN	NaN	0		S	0.99975
degQ	1.3674	1.0363	0.99543	0.9182	1.0327	-0.48301	0.42561	0.8833		1.8442	1.4631	1.5528	0.9804	1	-1.7061	0.89598	0.99985		NaN	NaN	NaN	NaN	NaN	NaN	0		S	0.88317
deoB	1.1599	1.0172	0.69155	0.72433	1.1103	-0.15968	0.029038	0.33881		0.95021	0.98358	0.83405	0.66155	1	-0.21633	0.1004	0.86916		NaN	NaN	NaN	NaN	NaN	NaN	0		S	0.29448
deoC	2.9025	1.6991	1.716	1.2774	NaN	-3.5277	0.77566	0.99987		2.5221	1.3203	0.48614	0.61983	1	-2.9495	0.56192	0.98148		0.74458	0.82591	0.86613	1	0.33804	0.97055	9.9053e-11		S	0.98136
deoD	1.295	1.2996	1.2616	1.0875	0.96502	-0.61502	0.92757	0.98289		0.93863	0.91944	1.039	1.0018	1	0.15404	0.4169	0.37057		0.74211	0.74461	0.8022	1	0.37579	0.9207	0.01318		C	0.61051
dhaK	NaN	NaN	NaN	NaN	NaN	NaN	NaN	0		1.9011	1.3365	1.2471	1.0813	NaN	-1.8158	0.8524	0.97078		NaN	NaN	NaN	NaN	NaN	NaN	0		A	0.97078
dhaL	NaN	NaN	NaN	NaN	NaN	NaN	NaN	0		2.1317	NaN	2.905	1.7527	1	-2.0877	0.35144	1		NaN	NaN	NaN	NaN	NaN	NaN	0		A	1
dhaM	NaN	NaN	NaN	NaN	NaN	NaN	NaN	0		0.72146	0.85765	0.86964	0.70943	1	0.27644	0.22715	0.067908		NaN	NaN	NaN	NaN	NaN	NaN	0		U	0.93209
dksA	1.1221	1.099	1.0431	0.92501	1.03	-0.232	0.50011	0.88198		0.85905	0.93862	1.1971	0.73295	1	0.0071684	7.3885e-05	0.40909		1.1172	1.1048	1.1795	1	-0.14566	0.3694	0.95362		O	0.88711
dld	NaN	NaN	NaN	NaN	NaN	NaN	NaN	0		1.857	1.3183	1.4004	1.1457	1	-1.4605	0.85904	0.95751		NaN	NaN	NaN	NaN	NaN	NaN	0		A	0.95751
dnaA	NaN	NaN	NaN	NaN	NaN	NaN	NaN	0		NaN	NaN	NaN	NaN	NaN	NaN	NaN	0		33.577	31.297	26.12	1	-46.274	0.92002	0.85824		R	0.85824
dnaB	NaN	NaN	NaN	NaN	NaN	NaN	NaN	0		NaN	NaN	NaN	NaN	NaN	NaN	NaN	0		1.0293	1.069	1.2479	1	-0.020112	0.0031598	0.37703		R	0.37703
dnaJ	NaN	NaN	NaN	NaN	NaN	NaN	NaN	0		NaN	NaN	NaN	NaN	NaN	NaN	NaN	0		2.2084	2.1143	1.815	1	-1.7348	0.96389	0.95602		R	0.95602
dnaK	0.9378	0.90441	0.98077	1.094	0.96241	0.15185	0.24291	0.31518		0.85918	0.8302	0.90416	0.90686	1	0.26167	0.70539	0.22768		0.79142	0.9396	1.063	1	0.26286	0.49425	0.057373		U	0.49855
dnaN	1.1943	1.1094	1.107	1.2129	0.91484	-0.31935	0.399	0.7937		1.2404	0.95348	1.1212	1.0389	1	-0.31437	0.33069	0.031783		1.7203	1.6787	1.4005	1	-1.0603	0.98627	0.7729		O	0.61851
dppA	2.1696	1.9922	1.8082	1.1635	0.93459	-2.2713	0.97517	1		0.77093	0.82883	0.86714	1.1613	1	0.63986	0.71619	0.014587		1.1789	1.1333	1.264	1	-0.20847	0.34535	0.89175		O	0.89175
dppC	1.5185	1.9041	1.762	1.596	0.76159	-1.3637	0.51582	0.86968		0.73922	2.9007	0.78541	1.0421	1	-0.90747	0.042707	0.0097322		NaN	NaN	NaN	NaN	NaN	NaN	0		S	0.0084639
dppD	0.76681	1.5655	1.7784	1.3764	0.84943	-0.23435	0.01522	0.88319		NaN	NaN	NaN	NaN	NaN	NaN	NaN	0		1.1333	1.2865	1.2114	1	-0.26374	0.44859	0.70113		O	0.61923
dppF	1.7857	1.5759	1.6926	1.2686	0.89257	-1.4878	0.90969	1		1.3447	0.6463	1.1004	1.4381	1	0.11527	0.005829	0.99324		0.74839	0.93465	0.76258	1	0.24811	0.37862	0.27743		C	0.0048877
dps	1.3221	0.60393	0.35671	NaN	1.0997	0.062751	0.0012823	0.97464		2.284	1.7709	1.5674	0.48487	1	-3.0804	0.83555	1		NaN	NaN	NaN	NaN	NaN	NaN	0		A	0.025363
dsbA	NaN	NaN	NaN	NaN	NaN	NaN	NaN	0		0.89991	0.7184	0.82855	0.74515	1	0.13153	0.055734	0.40695		0.78247	NaN	0.88283	1	0.30746	0.99751	0.00014579		U	0.59297
dut	0.84784	0.78243	0.77296	0.82915	1.0683	0.36984	0.5136	0.31805		1.0103	0.93879	0.92273	0.90449	1	-0.057108	0.062381	0.57617		NaN	1.2421	0.99563	1	-0.38129	0.62813	0.89537		O	0.63658
dxs	0.6064	0.74419	0.60837	0.84824	NaN	0.49844	0.553	0.033424		1.0423	0.66723	0.76725	0.99532	1	0.18046	0.050188	0.00096842		NaN	NaN	NaN	NaN	NaN	NaN	0		U	0.96564
ecnB	2.545	1.3037	0.78659	0.45988	1.216	-2.1016	0.38246	1		9.8113	5.8635	3.3171	0.49716	1	-17.93	0.93303	1		0.68675	NaN	0.76191	1	0.44217	0.91432	0.0057957		S	0.9942
eda	0.90022	0.64555	0.75795	0.89558	1.0418	0.40424	0.38902	0.0072525		0.99232	1.0617	0.99683	0.82997	1	-0.19033	0.20688	0.78921		0.97118	0.94843	1.0512	1	0.070783	0.24632	0.38204		A	0.48417
efp	0.84138	0.69359	0.723	0.70678	1.1173	0.43795	0.32951	0.0051023		0.5593	0.73317	0.69997	0.87252	1	0.78117	0.91533	0.00021907		0.94202	0.94183	0.98415	1	0.090833	0.90526	0.32671		U	0.66971
elaB	6.0276	2.5247	1.6369	0.6294	1.1482	-7.3881	0.64505	1		6.3934	4.098	2.9815	0.61813	1	-11.16	0.95122	1		NaN	NaN	NaN	NaN	NaN	NaN	0		S	1
elbB	1.4088	1.1634	1.1355	0.88976	1.0441	-0.65265	0.64541	1		1.1895	1.0753	1.1664	1.0823	1	-0.28381	0.59141	0.80461		0.98957	1.1634	1.2292	1	-0.039366	0.010482	0.66329		O	0.66329
emrA	1.4602	1.424	1.5239	1.203	NaN	-0.58648	0.53914	0.52469		NaN	NaN	NaN	NaN	NaN	NaN	NaN	0		0.92428	0.69242	0.89471	1	0.23903	0.31996	0.16529		C	0.43797
engA	0.8572	0.84845	0.90698	1.0608	0.97566	0.3026	0.63043	0.16621		1.2006	1.0933	0.88397	0.98439	1	-0.39097	0.45552	0.83462		1.7941	1.484	1.4427	1	-1.0115	0.9248	0.9825		O	0.84702
engB	NaN	NaN	NaN	NaN	NaN	NaN	NaN	0		1.4234	1.3993	1.3414	0.74529	1	-1.2069	0.70231	0.9944		NaN	NaN	NaN	NaN	NaN	NaN	0		A	0.9944
engD	0.79202	0.70496	0.8481	0.82647	1.0694	0.47215	0.66543	0.10279		0.94616	0.9659	0.98223	1.1073	1	0.20987	0.47393	0.32273		0.99972	0.96521	0.9865	1	0.018217	0.11977	0.47182		U	0.32095
eno	0.49512	0.5055	0.57664	0.83436	1.0663	1.0336	0.94297	0.00029491		1.1139	1.1096	1.1545	0.99911	1	-0.26645	0.59495	0.79575		0.6084	0.7742	0.80471	1	0.49586	0.92105	0.059039		A	0.74855
entE	NaN	NaN	NaN	NaN	NaN	NaN	NaN	0		0.37982	0.21884	0.56005	1.0399	1	1.596	0.80532	5.0943e-05		0.67519	0.5253	0.72574	1	0.5592	0.76915	3.9776e-08		U	0.99995
era	0.51783	0.51272	0.66893	0.87171	NaN	0.92142	0.90655	0.091545		NaN	NaN	NaN	NaN	NaN	NaN	NaN	0		NaN	NaN	NaN	NaN	NaN	NaN	0		U	0.90845
erpA	0.99157	0.86165	0.8827	1.0175	0.993	0.13015	0.18055	0.035113		0.99838	1.2727	1.0667	0.93134	1	-0.26088	0.16861	0.56767		1.0632	1.2343	1.0879	1	-0.18619	0.34077	0.99571		O	0.58035
exbB	NaN	NaN	NaN	NaN	NaN	NaN	NaN	0		NaN	NaN	NaN	NaN	NaN	NaN	NaN	0		0.50134	0.54513	1.0034	1	0.7829	0.77254	0.0022607		U	0.99774
fabA	0.93164	0.93279	1.0122	1.0057	0.9977	0.1263	0.53517	0.14647		0.77185	0.8124	0.82006	0.92609	1	0.43388	0.90915	0.2719		1.5871	1.2388	1.7838	1	-0.58294	0.26739	1		R	0.62146
fabB	1.0978	1.0184	1.0132	1.0156	0.99375	-0.13459	0.60723	0.6442		1.3515	1.213	1.1067	0.91618	1	-0.78904	0.89971	0.99434		1.5026	1.3221	1.2392	1	-0.65796	0.96065	0.97684		O	0.97488
fabD	0.71629	0.61317	0.65746	0.67069	1.1317	0.65758	0.5237	0.00013319		1.2688	1.117	1.1282	0.93371	1	-0.57471	0.84724	0.99761		1.0038	1.0279	1.1297	1	0.0061882	0.00099998	0.60647		A	0.39254
fabF	0.67916	0.75836	0.81101	0.85137	1.0595	0.58691	0.92387	0.013328		0.95631	0.99832	0.93885	0.84426	1	-0.071902	0.054748	0.57562		1.811	1.6584	1.34	1	-1.1536	0.99325	0.99999		O	0.58127
fabG	0.84512	0.76226	0.81823	0.90375	1.0385	0.38206	0.71759	0.16386		1.2449	1.1277	1.1411	0.93159	1	-0.54752	0.83761	0.90761		1.228	1.2931	1.1833	1	-0.3706	0.83869	0.95526		O	0.88146
fabH	0.79069	0.67573	0.79306	0.98558	1.0058	0.51874	0.73583	0.18839		1.1895	1.1632	1.0656	0.88069	1	-0.52951	0.75866	0.88056		1.2936	1.2099	1.1728	1	-0.39052	0.96536	0.92291		O	0.83344
fabI	0.74765	0.75846	0.81405	0.94995	1.02	0.50961	0.96477	0.010914		1.0709	1.0025	1.0234	0.93085	1	-0.17872	0.53504	0.71423		0.58266	0.70371	0.83833	1	0.57112	0.97891	0.00022689		A	0.70627
fabZ	0.7799	0.78139	0.79804	0.92174	NaN	0.35335	0.81933	0.077851		0.90891	0.96286	1.004	1.0595	1	0.225	0.69835	0.15855		1.6402	1.5622	1.3712	1	-0.91482	0.99127	0.99992		R	0.77588
fadA	25.91	16.205	14.866	6.373	NaN	-44.725	0.95199	0.99936		1.5139	1.9202	1.1326	0.93366	1	-1.5379	0.59258	1		NaN	NaN	NaN	NaN	NaN	NaN	0		S	0.99936
fadB	7.5188	5.1221	3.9249	1.1536	0.93856	-11.427	0.92601	1		1.57	1.503	1.3503	1.1029	1	-1.1797	0.97005	0.9907		NaN	NaN	NaN	NaN	NaN	NaN	0		S	0.9907
fadD	4.2571	4.491	3.3948	1.2558	0.89768	-6.8541	0.90513	1		1.2669	0.9298	1.3881	0.6419	1	-0.72187	0.25851	0.84913		NaN	NaN	NaN	NaN	NaN	NaN	0		S	0.84913
fadE	3.0267	2.5727	2.1648	NaN	0.81946	-3.7628	0.99934	0.99999		1.2941	1.2893	1.1768	0.77059	1	-0.89271	0.68927	0.93995		NaN	NaN	NaN	NaN	NaN	NaN	0		S	0.93994
fadL	143.17	87.773	61.905	24.601	NaN	-278.43	0.95183	1		1.0139	0.85776	0.96503	0.8803	1	-0.02913	0.0072703	0.42005		0.68718	1.0659	1.0197	1	0.28569	0.26372	0.41747		S	0.24469
fadR	1.4843	1.0188	1.397	1.2411	0.90356	-0.68254	0.42056	0.9965		NaN	NaN	NaN	NaN	NaN	NaN	NaN	0		3.4303	5.0884	3.4593	NaN	-0.81692	0.024308	0.12533		O	0.1249
fbaA	0.67974	0.69192	0.72663	0.90355	1.0386	0.65374	0.94322	0.00016793		1.2312	1.2268	1.1683	0.98014	1	-0.55351	0.87245	0.99568		0.37189	0.47189	0.65878	1	0.88831	0.99737	5.4963e-14		A	0.99551
fbaB	NaN	NaN	NaN	NaN	NaN	NaN	NaN	0		2.613	1.6988	1.0836	0.34964	NaN	-5.2795	0.99198	1		NaN	NaN	NaN	NaN	NaN	NaN	0		A	1
fbp	0.63001	0.65402	0.70395	0.79058	1.0838	0.73616	0.86762	2.8098e-06		0.92596	0.78071	0.87499	0.86403	1	0.15399	0.15459	0.4869		NaN	NaN	NaN	NaN	NaN	NaN	0		U	0.5131
fdx	0.88039	0.70007	0.79012	0.89478	1.0421	0.38528	0.49641	0.28162		0.84916	0.90314	0.91376	0.83116	1	0.15403	0.23159	0.48509		1.799	1.5994	1.3372	1	-1.1068	0.99084	1		R	0.36991
ffh	0.73109	0.76007	0.76653	0.91554	1.0338	0.5372	0.94104	0.00060387		0.95856	0.97186	0.97391	0.93144	1	0.022916	0.035991	0.44036		1.0931	1.1085	1.0723	1	-0.14519	0.88406	0.7437		R	0.41596
fhuA	NaN	NaN	NaN	NaN	NaN	NaN	NaN	0		0.65099	0.83169	0.8997	0.72036	1	0.41449	0.37973	0.16941		1.2091	1.316	1.1852	1	-0.36434	0.74352	0.81625		R	0.67796
fis	0.3056	0.30761	0.40992	0.57301	1.1708	1.4152	0.83383	1.2908e-08		0.28405	0.42841	0.70849	0.90423	1	1.462	0.9815	5.7731e-18		1.0428	1.2627	1.1587	1	-0.16754	0.19298	0.87156		R	0.87156
fiu	NaN	NaN	NaN	NaN	NaN	NaN	NaN	0		NaN	NaN	NaN	NaN	NaN	NaN	NaN	0		NaN	NaN	0.70763	1	NaN	NaN	0.081563		U	0.91844
fklB	0.78386	0.88675	0.90592	0.9037	1.0385	0.35536	0.83908	0.083845		0.89963	0.82994	0.95837	0.92017	1	0.20792	0.45123	0.13692		0.79937	NaN	0.80302	1	0.28281	0.75912	0.24618		U	0.59606
fkpA	1.25	1.2197	1.0222	0.98942	1.0042	-0.45934	0.71649	0.98906		1.0811	1.0291	0.97348	0.98756	1	-0.15863	0.59199	0.75237		0.82115	0.73346	0.94133	1	0.32999	0.73464	0.049511		S	0.7073
fkpB	0.81411	0.96013	0.74004	0.97065	1.0117	0.31355	0.39676	0.5738		NaN	NaN	NaN	NaN	NaN	NaN	NaN	0		NaN	NaN	NaN	NaN	NaN	NaN	0		U	0.4262
fldA	0.92637	0.96698	0.97078	1.0462	0.98152	0.12316	0.44119	0.20629		0.75492	0.86206	0.84574	0.84401	1	0.3471	0.66265	0.21313		1.003	0.98073	1.1142	1	0.031885	0.026736	0.49817		U	0.31342
flgE	1.5338	1.6291	1.6005	1.575	0.77	-1.1657	0.55324	0.93339		NaN	NaN	0.42004	1.0472	1	2.5273	0.851	0.0013403		0.19644	0.39694	0.7825	1	1.1384	0.94528	0.04007		C	0.89479
flgG	1.6153	1.6592	1.8869	1.3437	NaN	-0.61203	0.22985	0.91185		0.20119	0.25863	0.42554	1.3208	1	2.1163	0.78392	7.8036e-05		NaN	NaN	NaN	NaN	NaN	NaN	0		C	0.91177
flgH	1.5669	1.3475	1.6091	1.2988	0.88046	-1.0455	0.70792	0.80169		0.85835	NaN	0.67621	0.82844	1	0.21821	0.13693	0.0038843		NaN	NaN	NaN	NaN	NaN	NaN	0		C	0.79858
flgI	1.0017	1.2071	1.2682	1.1039	NaN	0.19189	0.081613	0.77961		0.61423	2.031	0.47236	1.0319	1	-0.078885	0.00071587	0.0017632		NaN	NaN	NaN	NaN	NaN	NaN	0		A	0.0003886
flgK	2.1862	1.6246	1.8153	1.5327	0.78691	-2.0212	0.8442	0.68954		0.46305	0.30488	0.8058	1.213	1	1.5519	0.73523	8.3968e-13		NaN	NaN	NaN	NaN	NaN	NaN	0		C	0.68954
flgL	2.2366	2.1034	2.0558	1.3256	0.86978	-2.4714	0.94825	1		0.32115	NaN	0.37795	1.1071	1	1.5885	0.76312	2.5614e-06		NaN	NaN	NaN	NaN	NaN	NaN	0		C	1
flgM	1.1854	0.89586	0.91974	0.9689	NaN	-0.41361	0.29844	0.98405		NaN	NaN	NaN	NaN	NaN	NaN	NaN	0		NaN	NaN	NaN	NaN	NaN	NaN	0		C	0.98405
flgN	1.75	2.0364	2.0613	1.8758	0.64969	-1.7831	0.50366	1		NaN	0.10996	0.25499	1.1447	1	2.9618	0.87142	1.6027e-10		0.045244	NaN	0.77153	1	1.352	0.91983	2.1486e-39		C	1
fliA	1.3932	1.0669	1.1273	1.4679	0.81283	-0.52086	0.21246	0.95065		NaN	0.29646	NaN	1.0135	1	2.0876	0.94649	4.6682e-07		NaN	0.51424	0.88848	1	0.79253	0.8342	0.32538		C	0.64133
fliC	2.9215	2.6082	2.8952	2.3339	0.46643	-3.7618	0.73788	1		0.11052	0.085264	0.29884	1.5167	1	2.5722	0.70915	8.8755e-07		NaN	0.041665	0.295	1	1.6747	0.97797	1.0619e-10		C	1
fliD	2.7917	2.6413	3.1753	2.2622	0.49512	-3.6941	0.67966	1		NaN	NaN	0.32676	1.5607	1	3.3775	0.48567	0.00075486		0.11282	0.16395	0.31362	1	1.2662	0.91892	4.0624e-13		C	0.99925
fliF	1.3542	1.5054	1.344	1.1947	0.92211	-0.83403	0.78014	0.95005		NaN	NaN	NaN	NaN	NaN	NaN	NaN	0		NaN	NaN	NaN	NaN	NaN	NaN	0		C	0.95005
fliG	1.8929	1.4551	1.8487	1.8789	0.64845	-1.527	0.44752	0.99923		NaN	NaN	NaN	NaN	NaN	NaN	NaN	0		0.19003	0.35958	0.86731	1	1.1846	0.88934	2.5454e-17		C	0.99923
fliH	1.2825	0.98521	1.2037	1.0789	NaN	-0.31689	0.17645	0.51826		NaN	NaN	0.64966	0.91697	1	1.4289	0.99004	0.1606		NaN	NaN	NaN	NaN	NaN	NaN	0		C	0.43503
fliI	1.625	1.4148	1.6073	1.1854	0.92584	-1.1703	0.84637	0.98923		NaN	0.82309	0.57615	0.87056	1	0.66789	0.38156	0.076379		NaN	NaN	NaN	NaN	NaN	NaN	0		C	0.91367
fliL	0.87783	1.0174	1.0388	1.4035	0.8386	0.16321	0.029144	0.32174		NaN	NaN	NaN	NaN	NaN	NaN	NaN	0		0.0070702	0.12096	0.56485	1	1.452	0.98979	2.0767e-09		U	0.67826
fliM	1.122	0.9442	1.0607	1.0235	NaN	-0.13688	0.10333	0.62964		NaN	0.19977	0.36663	1.2113	1	2.7211	0.83893	2.7701e-09		0.18333	0.82098	0.6897	1	0.88037	0.60886	0.15729		C	0.5306
fliN	1.1025	1.3644	1.0933	1.1088	0.95647	-0.37933	0.35889	0.52255		NaN	NaN	NaN	NaN	NaN	NaN	NaN	0		NaN	NaN	NaN	NaN	NaN	NaN	0		C	0.52255
fliS	1.3508	1.5755	1.4194	1.7025	0.71899	-0.85212	0.27401	0.21972		NaN	NaN	NaN	NaN	NaN	NaN	NaN	0		NaN	NaN	NaN	NaN	NaN	NaN	0		C	0.21972
fliY	1.4754	1.2981	1.2414	1.0935	NaN	-0.88851	0.96604	0.9978		0.99641	0.93902	0.95411	1.052	1	0.10026	0.21864	0.28996		0.67612	0.67181	0.77829	1	0.48188	0.94923	8.0873e-05		C	0.70842
fliZ	2.2342	2.0746	2.0262	1.4981	0.80076	-2.4285	0.9337	1		NaN	0.34398	0.43715	1.0033	1	2.0784	0.92323	6.5759e-08		NaN	NaN	NaN	NaN	NaN	NaN	0		C	1
fmt	NaN	NaN	NaN	NaN	NaN	NaN	NaN	0		NaN	NaN	NaN	NaN	NaN	NaN	NaN	0		0.67823	0.70597	NaN	1	0.47048	0.99224	0.36243		U	0.63757
fnr	1.1405	1.4658	1.2759	1.4408	0.82368	-0.50826	0.20474	0.25941		1.0158	0.67699	0.98406	0.92789	1	0.14123	0.043291	0.22719		1.0378	1.035	1.0002	1	-0.059589	0.77763	0.78945		O	0.33762
folB	NaN	NaN	NaN	NaN	NaN	NaN	NaN	0		NaN	NaN	NaN	NaN	NaN	NaN	NaN	0		1.7609	1.529	1.3182	NaN	-1.1983	0.9608	0.99787		R	0.99787
folD	0.81777	0.69281	0.79571	0.75346	1.0986	0.45456	0.45926	0.021192		NaN	1.0159	0.98865	0.78599	1	-0.27039	0.16764	0.99436		1.1701	0.93131	NaN	1	-0.12874	0.15634	0.98697		O	0.98152
folE	0.56528	0.59452	0.6101	0.79969	1.0801	0.87773	0.89725	0.00065639		1.0929	1.0683	1.0229	0.87474	1	-0.31284	0.58075	0.74286		0.61654	0.7061	0.74137	1	0.51499	0.94545	0.014461		A	0.73164
folP	NaN	NaN	NaN	NaN	NaN	NaN	NaN	0		0.83252	0.73674	0.74749	0.90238	1	0.37462	0.49291	0.013786		NaN	NaN	0.95276	1	NaN	NaN	0.43506		U	0.55715
folX	0.88065	0.83126	0.68445	0.87773	NaN	-0.034928	0.0043735	0.74388		1.0973	0.86807	1.3302	0.50777	1	-0.53269	0.131	0.99237		NaN	NaN	NaN	NaN	NaN	NaN	0		S	0.73821
fre	0.31467	0.50143	0.46618	0.66958	1.1322	1.2711	0.89086	0.00097269		1.6924	1.1836	1.3918	0.83292	1	-1.3956	0.73655	0.9973		NaN	NaN	NaN	NaN	NaN	NaN	0		A	0.99633
frmA	0.66865	0.64398	0.75443	0.79158	1.0834	0.68346	0.82598	0.0022105		1.4623	1.1656	1.1941	1.0799	1	-0.78102	0.85175	0.86728		1.8337	1.4217	1.4699	1	-1.0094	0.84475	1		O	0.86758
frr	0.57722	0.53128	0.52428	0.58457	1.1662	0.90704	0.59359	0.12903		0.9759	0.94422	1.0132	0.93877	1	0.020365	0.016344	0.46155		1.5931	1.1847	1.1175	1	-0.69407	0.70059	0.9999		R	0.46892
frsA	NaN	NaN	NaN	NaN	NaN	NaN	NaN	0		1.7783	1.4604	0.60567	0.90829	1	-1.6194	0.51653	0.80281		NaN	NaN	NaN	NaN	NaN	NaN	0		A	0.80281
ftnA	1.2191	0.98858	0.92105	1.099	0.96041	-0.23661	0.20818	0.61253		1.462	1.1727	1.146	0.96674	1	-0.88858	0.87715	0.99975		0.98574	0.9767	0.90356	1	0.0086408	0.0038928	0.66223		S	0.20684
ftsA	1.2532	1.1978	1.1044	0.97086	1.0117	-0.4694	0.83959	0.98607		1.3207	1.5223	1.3287	1.046	1	-0.85366	0.65865	0.97615		NaN	NaN	NaN	NaN	NaN	NaN	0		S	0.96255
ftsE	0.73456	0.60124	0.80504	0.93205	1.0272	0.62996	0.78093	5.3232e-07		NaN	NaN	NaN	NaN	NaN	NaN	NaN	0		1.1436	1.1458	1.3439	1	-0.16331	0.12909	0.76078		R	0.76078
ftsH	0.94814	0.82976	0.82087	0.95168	1.0193	0.21372	0.33836	0.50563		1.4282	1.2717	1.2723	0.98246	1	-0.89846	0.92448	0.99966		1.2367	1.1436	1.1068	1	-0.30623	0.94587	0.91458		O	0.91443
ftsY	1.0492	0.87782	0.94766	0.96127	1.0155	0.028687	0.010306	0.33845		1.2162	1.2611	1.2387	1.1527	1	-0.39763	0.61066	0.64363		1.2068	1.1466	1.128	1	-0.27296	0.95114	0.87256		O	0.66684
ftsZ	1.1331	0.95172	0.99535	1.0276	0.98895	-0.12915	0.19071	0.60443		1.2115	1.2002	1.0748	0.8916	1	-0.58106	0.78484	0.91592		0.91788	0.97815	1.0566	1	0.10889	0.34836	0.41291		S	0.32502
fumA	2.2109	1.9937	1.9609	1.2802	0.88791	-2.3491	0.96647	1		1.005	0.93691	1.0366	1.061	1	0.092411	0.1669	0.39377		0.51512	0.6161	0.78943	1	0.68247	0.99553	5.818e-06		C	0.60622
fumC	3.7161	2.6367	2.2221	1.4557	0.81774	-4.6769	0.96398	1		0.49636	1.9602	0.63289	0.65753	1	-0.1992	0.0047967	0.00051006		NaN	NaN	NaN	NaN	NaN	NaN	0		S	0.00051006
fur	1.3618	1.1938	1.3318	1.0606	0.97576	-0.64624	0.81227	0.94096		1.1992	1.1273	1.093	1.0542	1	-0.35888	0.97514	0.94962		1.8696	1.4468	1.4183	1	-1.0718	0.87939	1		O	0.99703
fusA	0.73812	0.78049	0.86137	0.9227	1.0309	0.49369	0.98279	0.0075547		0.78712	0.79901	0.86539	0.93675	1	0.42711	0.94572	0.048506		1.2131	1.1674	1.0582	1	-0.30617	0.94658	0.86658		R	0.81831
gabT	4.1374	3.3311	2.3321	0.89685	1.0413	-5.7253	0.89583	0.99999		3.5394	2.5984	1.7294	1.1809	1	-5.009	0.95968	1		NaN	NaN	NaN	NaN	NaN	NaN	0		S	0.99999
galE	0.36827	0.40352	0.51124	0.67763	1.1289	1.2597	0.90057	1.2715e-05		0.70743	1.0747	0.75202	0.76903	1	0.20379	0.065223	0.38146		NaN	NaN	NaN	NaN	NaN	NaN	0		U	0.61853
galK	0.51623	0.63328	0.74777	0.91717	1.0331	0.89041	0.99124	1.3295e-07		1.4351	1.0728	1.1794	1.1767	1	-0.58077	0.53062	0.94685		NaN	NaN	NaN	NaN	NaN	NaN	0		A	0.94685
galM	0.6464	0.75453	0.78882	0.97823	1.0087	0.64533	0.9576	0.00028522		0.98537	0.91381	0.98206	1.062	1	0.14354	0.31582	0.38532		0.768	0.7299	1.0472	1	0.40841	0.62562	0.0022563		U	0.61312
galT	0.61009	0.63732	0.62734	0.7588	1.0965	0.7869	0.80711	0.17045		NaN	NaN	NaN	NaN	NaN	NaN	NaN	0		NaN	NaN	NaN	NaN	NaN	NaN	0		U	0.82955
galU	0.8407	0.76509	0.7078	0.8647	1.0541	0.40806	0.52387	0.074302		1.3931	1.2559	1.2359	1.0141	1	-0.80068	0.95999	0.99981		0.98039	0.73433	0.55638	1	0.086883	0.016211	0.32847		A	0.62152
gapA	0.57808	0.60637	0.63453	0.85759	1.057	0.85318	0.93811	0.00038343		1.2047	1.1713	1.2287	1.0052	1	-0.45179	0.70973	0.90448		0.51093	0.66051	0.84254	1	0.67128	0.9589	0.00037788		A	0.9038
gcp	NaN	NaN	NaN	NaN	NaN	NaN	NaN	0		NaN	NaN	NaN	NaN	NaN	NaN	NaN	0		0.84005	0.85101	0.62043	1	0.17459	0.12043	0.99998		U	2.324e-05
gcvP	0.74539	0.68923	0.69451	0.88481	1.0461	0.5804	0.78672	0.052515		1.2064	1.3702	1.3726	1.2731	1	-0.35566	0.22957	0.78864		0.83809	0.95952	1.1773	1	0.22668	0.25174	0.11033		A	0.66478
gcvT	0.67022	0.73675	0.58725	0.83308	1.0668	0.66252	0.70343	0.0060049		1.4821	2.4984	2.1992	2.1834	1	-0.79573	0.071775	0.99482		0.90293	1.1375	1.0561	1	0.029278	0.00852	0.023004		A	0.9661
gdhA	1.2242	1.4437	1.61	1.7497	0.70012	-0.64934	0.13643	0.99999		NaN	NaN	NaN	NaN	NaN	NaN	NaN	0		0.45552	0.51895	0.62965	1	0.76853	0.96206	1.0392e-09		C	0.99999
ghrA	1.1908	0.91958	1.003	1.0402	0.98392	-0.18	0.17247	0.25801		1.4119	1.1984	1.3376	1.0665	1	-0.74537	0.7812	0.99897		1.322	1.3769	1.263	1	-0.50043	0.86818	0.99557		O	0.99481
ghrB	1.157	1.0721	0.98892	0.93258	1.027	-0.24424	0.44962	0.633		1.7906	1.3782	1.2503	0.75619	1	-1.7539	0.85703	0.9994		0.40167	0.52027	0.40666	1	0.77707	0.72369	0.014537		S	0.62342
glcB	2.5814	1.9694	1.7384	1.0324	0.98706	-2.759	0.92377	0.9988		NaN	NaN	NaN	NaN	NaN	NaN	NaN	0		NaN	NaN	NaN	NaN	NaN	NaN	0		C	0.9988
glgA	1.5952	1.0704	1.2454	1.1693	0.93229	-0.82409	0.59832	0.16782		2.063	1.8119	1.519	0.58439	1	-2.6675	0.84015	0.99998		NaN	NaN	NaN	NaN	NaN	NaN	0		S	0.16782
glgB	0.036296	0.031712	0.021001	NaN	1.1517	2.0661	0.86707	0.1155		4.163	3.625	2.3283	1.0204	1	-6.9072	0.96301	0.99678		NaN	NaN	NaN	NaN	NaN	NaN	0		A	0.88166
glgC	1.3381	1.4529	3.6086	0.92836	1.0287	-1.3259	0.078635	0.72345		NaN	NaN	NaN	NaN	NaN	NaN	NaN	0		NaN	NaN	NaN	NaN	NaN	NaN	0		C	0.72345
glgP	NaN	NaN	NaN	NaN	NaN	NaN	NaN	0		2.211	2.0794	1.5534	0.60286	1	-3.077	0.85302	0.99999		NaN	NaN	NaN	NaN	NaN	NaN	0		A	0.99999
glk	1.2255	1.2345	1.3312	1.4048	0.83807	-0.47655	0.25834	0.28774		1.1298	1.1758	1.3654	1.3449	1	-0.028171	0.0014464	0.91237		0.6697	0.72577	0.75675	1	0.45192	0.92781	0.034154		S	0.25356
glmM	1.0912	1.1269	0.99327	1.1136	0.95457	-0.18538	0.31492	0.73447		1.1336	1.0721	0.81876	0.81003	1	-0.42922	0.36429	0.4871		0.89233	0.92688	1.0026	1	0.15449	0.76804	0.039863		S	0.3435
glmS	0.67636	0.72526	0.85145	0.98725	1.0051	0.61384	0.92773	0.014875		0.84727	0.82261	0.92864	0.97651	1	0.3494	0.85856	0.15661		0.42909	0.57905	0.76132	1	0.78698	0.98858	1.8948e-11		U	0.83084
glmU	0.64999	0.82792	0.63222	0.79009	1.084	0.61352	0.62151	3.1257e-10		1.0594	1.0628	1.0762	1.0117	1	-0.13157	0.64565	0.22041		0.69711	0.75319	0.9428	1	0.44579	0.90196	1.798e-07		A	0.22041
glnA	0.48042	0.55311	0.57489	0.80707	1.0772	1.0185	0.94624	2.7186e-05		1.2016	1.093	1.0834	1.0957	1	-0.29896	0.7447	0.69731		0.44495	0.58424	0.724	1	0.75994	0.99332	0.00020371		A	0.69715
glnB	1.0843	0.88694	0.92073	0.96928	NaN	-0.19637	0.15803	0.17492		1.4611	1.261	1.1534	1.0513	1	-0.8724	0.96351	0.99181		0.95111	0.86798	0.94589	1	0.11757	0.44816	0.13341		S	0.15034
glnG	NaN	NaN	NaN	NaN	NaN	NaN	NaN	0		1.417	1.1036	1.1956	1.0883	1	-0.65759	0.73058	0.88954		NaN	NaN	NaN	NaN	NaN	NaN	0		A	0.88954
glnH	3.2685	2.129	1.6201	0.68947	1.1242	-3.7128	0.7553	1		1.0708	1.0267	1.0781	0.82097	1	-0.30088	0.35295	0.98329		0.98951	1.0697	0.98311	1	-0.034188	0.070478	0.5347		O	0.5347
glnQ	NaN	NaN	NaN	NaN	NaN	NaN	NaN	0		1.9037	1.4919	1.9969	2.8683	1	-0.086822	0.00067427	0.85166		NaN	NaN	NaN	NaN	NaN	NaN	0		A	0.85166
glnS	0.78998	0.74966	0.80572	0.96289	1.0148	0.46614	0.87004	0.15765		0.97596	0.81714	0.98698	0.97536	1	0.14706	0.16202	0.37273		0.7127	0.77787	0.80819	1	0.38739	0.95082	0.0037807		U	0.52638
glpF	NaN	NaN	NaN	NaN	NaN	NaN	NaN	0		1.393	1.8077	0.80909	1.0379	1	-1.1535	0.36405	0.99191		NaN	NaN	NaN	NaN	NaN	NaN	0		A	0.99191
glpK	4.9469	1.8571	2.7964	1.6909	0.72365	-5.7965	0.71497	0.99611		2.3624	1.9604	1.7581	1.5225	1	-2.3842	0.94459	0.92377		NaN	NaN	NaN	NaN	NaN	NaN	0		S	0.92018
glpX	NaN	NaN	NaN	NaN	NaN	NaN	NaN	0		1.1847	2.1051	0.90378	1.0036	1	-1.0769	0.20281	0.80706		NaN	NaN	NaN	NaN	NaN	NaN	0		A	0.80706
gltA	1.7223	1.6901	1.8305	1.4941	0.80238	-1.4984	0.71902	1		1.637	1.5011	1.4024	1.089	1	-1.2993	0.97636	0.99949		0.46886	0.52851	0.67854	1	0.75921	0.98578	0.0010446		S	0.99844
gltB	0.47311	0.52028	0.56472	0.81874	1.0725	1.0525	0.94975	4.5707e-07		0.29262	0.3847	0.51986	1.2374	1	1.7995	0.81954	7.6112e-11		0.52394	0.67113	0.84189	1	0.65148	0.96143	3.4831e-07		U	1
gltD	0.52041	0.55748	0.62376	0.86143	1.0554	0.95938	0.9655	0.00010499		0.34212	0.4081	0.49089	1.2106	1	1.6814	0.79628	1.9403e-09		0.53098	0.65766	0.8439	1	0.65269	0.96785	5.6039e-06		U	0.99989
gltI	2.7158	2.0673	1.6447	0.99882	1.0005	-2.9705	0.89536	1		1.4504	1.1712	1.0596	1.0421	1	-0.7947	0.81308	0.84614		0.27945	0.40037	0.64925	1	1.0237	0.99977	1.6018e-07		S	0.84614
gltJ	2.2875	2.0579	2.1402	1.5141	0.79435	-2.5084	0.91236	1		0.93507	0.79618	0.96125	0.81091	1	0.074739	0.028353	0.85864		NaN	NaN	NaN	NaN	NaN	NaN	0		C	0.14136
gltL	2.6642	2.1664	1.9398	1.2147	0.91412	-3.0228	0.98388	1		1.1918	0.84329	0.9649	1.0431	1	-0.14688	0.057585	0.083503		NaN	NaN	NaN	NaN	NaN	NaN	0		S	0.083503
gltX	0.72118	0.72687	0.728	0.85008	1.06	0.5749	0.84471	0.0049587		1.1173	1.0075	1.0112	0.91537	1	-0.26905	0.60158	0.90961		1.0371	1.0386	1.0751	1	-0.045568	0.21342	0.59574		O	0.54216
glyA	0.7301	0.65694	0.66037	0.81388	1.0744	0.62268	0.70758	0.025839		1.0411	1.0809	1.0123	0.84251	1	-0.26989	0.37663	0.77762		0.37722	0.46492	0.63858	1	0.88283	0.99174	3.024e-11		A	0.75753
glyQ	0.96262	0.86893	0.77563	0.74731	1.1011	0.16389	0.070002	0.30994		0.7508	0.84242	0.84012	0.84591	1	0.36975	0.723	0.22541		1.2156	1.1637	1.1325	1	-0.29129	0.96997	0.99714		R	0.53299
glyS	1.014	0.87564	1.0132	0.96286	1.0149	0.058602	0.051378	0.46623		0.96384	0.92033	0.93013	0.89156	1	0.016814	0.0069151	0.53269		0.70836	0.75696	0.81747	1	0.40621	0.97897	0.050089		U	0.23694
gmhA	1.1767	1.4041	1.2002	1.0603	0.97587	-0.52569	0.57285	0.88616		1.1134	1.2015	1.2059	1.0674	1	-0.2709	0.40232	0.99474		1.0931	1.1292	0.97055	1	-0.1784	0.54489	0.92507		O	0.92452
gmk	0.86185	0.70447	1.3131	1.1061	0.95757	0.30131	0.091333	0.49554		NaN	NaN	NaN	NaN	NaN	NaN	NaN	0		0.88746	1.015	0.96622	1	0.09954	0.29529	0.36768		U	0.31898
gnd	0.79504	0.7911	0.77663	0.82862	1.0686	0.42841	0.66645	0.037607		1.813	1.617	1.3774	0.89294	1	-1.8402	0.93819	1		0.56492	0.61072	0.70053	1	0.61629	0.95902	0.00046844		A	0.96194
gnsA	NaN	NaN	NaN	NaN	NaN	NaN	NaN	0		NaN	NaN	NaN	NaN	NaN	NaN	NaN	0		2.2855	1.8005	1.4245	1	-1.7076	0.94109	0.99995		R	0.99995
gnsB	1.487	1.1072	NaN	2.2845	0.48618	-0.65591	0.054494	1		1.8227	1.3632	1.8141	1.6784	1	-0.96451	0.3202	0.99983		NaN	NaN	NaN	NaN	NaN	NaN	0		S	0.99983
gor	0.86889	0.75392	0.65861	0.86771	NaN	0.010864	0.00035039	0.77883		0.91958	1.1858	1.0241	0.69676	1	-0.29058	0.11329	0.99132		0.67995	0.73696	0.88668	1	0.46149	0.97629	9.0173e-05		A	0.21923
gpmA	1.0097	0.91066	0.90397	0.93604	1.0256	0.063926	0.069215	0.53595		1.0498	1.049	1.1001	0.98053	1	-0.13675	0.3617	0.64591		0.76463	0.78045	0.88834	1	0.3491	0.98602	0.010093		A	0.29671
gpmB	NaN	NaN	NaN	NaN	NaN	NaN	NaN	0		0.94171	0.96575	0.89553	1.1505	1	0.26155	0.31036	0.15216		1.4714	1.415	NaN	1	-0.6808	0.99684	0.55527		R	0.47078
gpmI	0.43691	0.49764	0.58979	0.87985	1.0481	1.1112	0.97831	1.878e-08		1.3121	1.2379	1.1676	1.1658	1	-0.51587	0.85073	0.98596		1.1867	1.147	1.0821	1	-0.26212	0.996	0.92616		O	0.91316
gpsA	1.8966	1.6014	1.7283	1.2022	0.91914	-1.6552	0.93209	0.99933		NaN	NaN	NaN	NaN	NaN	NaN	NaN	0		NaN	NaN	NaN	NaN	NaN	NaN	0		C	0.99933
gpt	0.60261	0.54801	0.82338	0.71546	1.1138	0.80603	0.70546	5.4473e-05		NaN	0.6389	0.76941	0.92412	NaN	1.0043	0.99639	7.0935e-06		1.2053	1.2352	1.0655	1	-0.33706	0.87204	0.99991		R	0.99984
grcA	0.52581	0.57444	0.55268	0.69737	1.1211	0.94465	0.79476	3.0474e-06		1.2175	1.1806	1.1637	0.82028	1	-0.64727	0.65244	0.93011		NaN	NaN	NaN	NaN	NaN	NaN	0		A	0.9301
greA	0.95616	0.86548	0.92548	0.84467	1.0621	0.14736	0.16	0.44216		0.75871	0.88469	0.82834	0.93653	1	0.41182	0.82911	0.082413		1.417	1.3202	1.1232	1	-0.59289	0.95635	0.96723		R	0.4951
groL	1.1733	1.1037	1.0907	1.0716	0.97136	-0.29749	0.90886	0.8551		0.91488	0.88192	0.94858	0.91033	1	0.13789	0.39827	0.2715		0.46664	0.58027	0.75144	1	0.7457	0.99817	3.5992e-05		C	0.62292
groS	1.116	1.0596	1.0104	1.1376	0.94496	-0.17373	0.26703	0.69156		0.81782	0.58721	0.92235	0.78115	1	0.3836	0.25533	0.22729		NaN	NaN	NaN	NaN	NaN	NaN	0		C	0.53437
grpE	0.99986	0.99062	0.93468	1.0267	0.98933	0.023655	0.027202	0.44687		0.93765	0.95442	1.0502	1.1978	1	0.31221	0.38161	0.30471		1.1353	1.0977	1.1441	1	-0.16727	0.62065	0.74809		R	0.28771
grxB	1.6099	1.032	1.125	0.61676	1.1533	-0.83402	0.30267	0.56167		2.733	2.3673	1.4798	0.98903	1	-3.7413	0.93689	0.99409		NaN	NaN	NaN	NaN	NaN	NaN	0		S	0.55835
grxC	1.5581	1.2318	1.2891	1.112	NaN	-0.95312	0.77828	0.84358		1.4754	1.392	1.3932	0.97457	1	-1.0726	0.85648	0.99832		1.0078	0.92175	0.99211	1	0.036937	0.083909	0.42254		S	0.48632
grxD	0.92878	0.73435	0.73517	0.94225	1.0231	0.31955	0.32444	0.053204		1.4623	1.2913	1.2643	0.91461	1	-1.0289	0.8972	0.99967		1.5571	1.3623	1.0076	1	-0.78548	0.78819	0.98271		O	0.9824
gshA	0.76086	0.61858	0.65401	0.86593	NaN	0.32403	0.2559	0.51837		1.3228	1.232	1.106	0.8585	1	-0.81117	0.83144	0.94038		0.78834	1.0808	1.3832	1	0.24795	0.097745	0.82576		A	0.078917
gshB	1.3875	1.3122	1.4104	1.159	NaN	-0.50149	0.59455	0.81801		1.6934	1.5124	1.4791	1.2658	1	-1.2353	0.92394	0.88432		0.81574	1.0298	0.83483	1	0.13727	0.14925	0.56495		S	0.31471
gsiB	NaN	NaN	NaN	NaN	NaN	NaN	NaN	0		NaN	NaN	NaN	NaN	NaN	NaN	NaN	0		0.18979	0.098164	0.22796	1	1.2088	0.80944	0.0005229		U	0.99948
gsp	NaN	NaN	NaN	NaN	NaN	NaN	NaN	0		1.4625	1.0343	1.1608	0.78635	1	-0.95833	0.63554	0.99617		NaN	NaN	NaN	NaN	NaN	NaN	0		A	0.99617
gst	2.1807	1.4965	1.2686	1.1041	NaN	-2.4565	0.81966	0.99828		2.3301	1.909	1.5165	0.94526	1	-2.8212	0.968	0.9998		1.6591	1.2144	1.129	NaN	-1.344	0.73141	0.98304		O	0.98304
guaA	0.60536	0.60769	0.63244	0.84836	1.0607	0.81838	0.90648	0.0013465		0.60566	0.56271	0.72876	0.90829	1	0.86273	0.88834	0.0044322		0.84674	0.93735	1.0408	1	0.20288	0.55723	0.1248		U	0.87015
guaB	0.47191	0.5082	0.52533	0.73126	1.1075	1.0639	0.87718	3.4194e-06		0.4914	0.53771	0.64396	0.84372	1	1.0045	0.94004	0.002092		0.80542	0.88189	0.97845	1	0.26544	0.83865	0.12967		U	0.8685
guaC	NaN	NaN	NaN	NaN	NaN	NaN	NaN	0		2.0082	1.483	1.4405	0.94837	1	-2.0022	0.92711	1		0.46559	0.34674	0.38365	1	0.81004	0.68248	4.4838e-08		A	1
gyrA	0.79726	0.8218	0.81039	0.92148	1.0314	0.40518	0.90297	0.11457		1.0907	1.0253	1.0417	0.84939	1	-0.3029	0.47167	0.75903		1.0426	1.1151	0.9357	1	-0.1255	0.26807	0.7461		O	0.58691
gyrB	0.83129	0.76319	0.81567	0.89448	1.0422	0.39836	0.75074	0.14047		0.89382	0.88732	0.92024	0.81662	1	0.081387	0.064748	0.60702		0.69339	0.99936	0.97969	1	0.31071	0.41386	0.12457		U	0.29571
hemB	NaN	0.59936	0.93143	0.82562	1.0698	0.75735	0.61895	0.033694		1.0126	0.63263	0.77215	0.82603	1	0.094308	0.014797	0.98426		NaN	NaN	NaN	NaN	NaN	NaN	0		U	0.015214
hemC	NaN	NaN	NaN	NaN	NaN	NaN	NaN	0		1.1154	0.76867	1.4142	0.75457	1	-0.2644	0.040107	0.34734		NaN	NaN	NaN	NaN	NaN	NaN	0		A	0.34734
hemE	1.1182	1.1722	1.0591	NaN	0.99084	-0.26138	0.71833	0.79978		NaN	NaN	NaN	NaN	NaN	NaN	NaN	0		NaN	NaN	NaN	NaN	NaN	NaN	0		C	0.79978
hemL	0.84451	0.86051	0.89624	0.96137	1.0155	0.30472	0.98665	0.044538		1.167	0.95405	1.0489	0.96101	1	-0.26805	0.40332	0.66151		1.0027	0.80998	0.84219	1	0.077855	0.056239	0.60184		A	0.25166
hemN	NaN	NaN	NaN	NaN	NaN	NaN	NaN	0		1.4868	1.4422	1.0927	0.9854	1	-1.1014	0.86991	0.9728		NaN	NaN	NaN	NaN	NaN	NaN	0		A	0.9728
hemX	1.39	1.2657	NaN	1.1954	0.92184	-0.69554	0.8839	0.8178		1.4573	1.6488	1.6391	0.99647	1	-1.2212	0.59065	0.93034		2.0259	1.5565	1.243	1	-1.3335	0.876	0.99118		O	0.9786
hemY	2.197	1.5426	1.3488	1.1481	0.94078	-1.9038	0.85358	0.86357		NaN	NaN	NaN	NaN	NaN	NaN	NaN	0		0.59189	0.64713	0.61088	1	0.5485	0.7798	1.2096e-05		C	0.86356
hexR	0.83105	0.80129	0.87413	1.1169	0.95325	0.37812	0.48838	0.40802		NaN	NaN	NaN	NaN	NaN	NaN	NaN	0		NaN	NaN	NaN	NaN	NaN	NaN	0		U	0.59198
hflB	0.87237	0.91268	0.91948	0.90272	1.0389	0.22579	0.68086	0.18353		1.291	1.2416	1.2143	0.84702	1	-0.78434	0.74179	0.98445		NaN	NaN	NaN	NaN	NaN	NaN	0		A	0.80378
hflC	1.0947	0.97966	1.045	1.0411	0.98355	-0.11057	0.28928	0.58555		1.1507	1.356	1.1187	0.95868	1	-0.53744	0.50925	0.96152		0.63263	0.72554	0.68655	1	0.47563	0.81537	0.0038488		S	0.56085
hflD	NaN	NaN	NaN	NaN	NaN	NaN	NaN	0		NaN	NaN	NaN	NaN	NaN	NaN	NaN	0		1.2799	1.1508	0.91955	1	-0.39347	0.58336	0.97099		R	0.97099
hflK	1.0168	0.82399	0.89552	0.80002	1.08	0.10317	0.039275	0.37952		1.1847	1.1775	1.1146	0.95989	1	-0.46108	0.86118	0.83067		0.93892	1.0704	0.9317	1	0.0066854	0.0010373	0.48647		A	0.26468
hflX	1.1227	1.1593	0.88221	1.0299	0.98802	-0.22663	0.23004	0.74273		1.3245	0.94414	1.0576	0.82074	1	-0.63944	0.50108	0.90311		1.006	0.84118	1.0174	1	0.091978	0.11686	0.49776		S	0.33689
hfq	1.8084	1.4966	1.8223	1.3187	NaN	-0.98078	0.48272	0.74448		NaN	NaN	NaN	NaN	NaN	NaN	NaN	0		1.9283	2.3788	1.8294	NaN	-0.54159	0.11221	0.94729		O	0.70524
hinT	0.95943	0.8568	0.8194	0.70207	1.1192	0.162	0.057984	0.93886		1.7257	1.4004	1.2984	0.90497	1	-1.5321	0.93017	0.99999		1.4373	1.1758	1.1128	1	-0.52994	0.78926	0.9389		O	0.9389
hisA	1.0363	0.90888	0.87353	NaN	1.0196	0.052574	0.027239	0.64231		2.8014	1.7338	2.5355	1.2917	1	-3.1655	0.70809	0.95506		NaN	0.41	0.93707	1	0.94597	0.73297	0.00887		A	0.33859
hisB	0.88339	0.94047	0.74112	0.91679	1.0333	0.23636	0.26986	0.35641		2.2581	1.955	1.7681	0.94412	1	-2.755	0.94314	0.99868		0.48034	0.52879	0.69463	1	0.75059	0.9878	5.888e-10		A	0.64274
hisC	0.89895	0.92166	0.76425	0.88831	1.0447	0.22187	0.26912	0.39424		2.5498	1.9809	1.8812	0.99348	1	-3.192	0.95675	1		0.39443	0.45504	0.65432	1	0.8743	0.99097	8.2711e-07		A	0.60576
hisD	0.77538	0.82464	0.71358	0.8245	1.0702	0.44485	0.58645	0.069222		2.1728	1.7846	1.6733	0.88961	1	-2.5444	0.93341	0.9999		0.42051	0.52303	0.6291	1	0.80189	0.97288	0.039303		A	0.89411
hisF	0.98974	0.92418	0.6929	0.81016	1.0759	0.11831	0.033721	0.77258		2.4767	2.1112	1.6658	1.0871	1	-3.0728	0.98819	0.99769		NaN	NaN	NaN	NaN	NaN	NaN	0		A	0.2269
hisG	0.75496	0.67868	0.70668	0.83758	1.065	0.56888	0.72998	0.062349		2.1979	1.9041	1.7367	0.97557	1	-2.5929	0.94907	1		0.45982	0.53065	0.64796	1	0.76092	0.97241	2.0318e-05		A	0.93763
hisH	0.55505	0.74295	0.59211	0.74261	1.103	0.79211	0.72969	2.6681e-06		1.9322	1.6518	1.4639	0.94203	1	-2.0112	0.96033	0.9581		0.3508	0.4767	0.55895	1	0.88653	0.95317	6.2473e-09		A	0.95809
hisI	0.64903	0.65636	NaN	1.1182	0.95272	0.71581	0.68738	8.0279e-09		1.5361	1.2818	1.2456	1.0022	1	-1.0556	0.95293	0.98283		NaN	NaN	NaN	NaN	NaN	NaN	0		A	0.98283
hisJ	0.55409	0.51165	0.54531	0.61103	1.1556	0.94579	0.66559	0.090331		1.0491	1.0582	1.1442	1.0134	1	-0.11388	0.17418	0.67547		0.30178	0.38705	0.5411	1	0.98649	0.97069	2.2187e-11		A	0.61445
hisP	1.0279	0.75782	0.81778	0.87478	1.0501	0.15711	0.081167	0.63467		1.0765	1.014	0.9941	0.81983	1	-0.29761	0.4125	0.89248		0.645	0.66058	0.67548	1	0.49932	0.8306	0.078915		A	0.30032
hisS	0.82713	0.89188	0.89454	0.9804	1.0078	0.30744	0.9623	0.25762		0.96316	0.96521	1.0479	0.97656	1	0.058674	0.11865	0.42344		0.84785	0.83578	0.97847	1	0.24936	0.81765	0.094869		U	0.38742
hldD	1.0354	0.81788	0.821	0.95342	1.0186	0.11394	0.064417	0.32199		1.087	1.0619	1.0117	0.94117	1	-0.23647	0.74023	0.74937		0.98613	0.99308	0.99518	1	0.017355	0.87652	0.48497		A	0.26168
hldE	0.96165	0.83695	0.86976	0.82706	1.0692	0.17084	0.15233	0.37925		1.3201	0.9462	0.97822	0.83206	1	-0.61933	0.49386	0.90135		0.77849	0.8301	1.0625	1	0.34118	0.61568	0.039899		A	0.53719
hns	1.6767	1.4798	1.2474	1.0962	0.96152	-1.2009	0.94518	0.9996		1.0248	1.0852	1.0121	1.0128	1	-0.089005	0.29824	0.61229		1.8518	1.5517	1.3406	1	-1.1319	0.9632	1		O	0.99984
hpt	NaN	NaN	NaN	NaN	NaN	NaN	NaN	0		0.98584	0.94154	0.97921	0.69469	1	-0.21865	0.12489	0.47378		1.4559	1.2992	NaN	1	-0.60379	0.96832	0.99946		O	0.47353
hscA	1.007	0.91259	0.98105	0.88168	1.0473	0.043656	0.022488	0.14475		0.72657	0.83165	NaN	0.7978	1	0.37109	0.5839	0.21474		1.8506	1.6277	1.3023	1	-1.1838	0.97557	0.99787		R	0.67016
hscB	NaN	NaN	NaN	NaN	NaN	NaN	NaN	0		NaN	NaN	NaN	NaN	NaN	NaN	NaN	0		3.6258	4.0738	1.4945	1	-4.4207	0.80951	1		R	1
hsdM	0.71757	0.64462	0.98274	NaN	1.0027	0.54829	0.57689	0.070711		0.8824	NaN	0.81368	1.2792	1	0.51552	0.31992	0.23647		1.4074	1.4647	1.0835	1	-0.67717	0.82763	0.87382		R	0.62001
hsdR	1.7446	0.90298	1.3453	1.1338	NaN	-1.0381	0.25682	0.90141		6.3895	5.5696	6.4804	8.0034	1	-5.5207	0.18437	0.33213		NaN	NaN	NaN	NaN	NaN	NaN	0		S	0.29939
hslO	0.92896	0.88356	0.9714	1.1733	0.9307	0.18512	0.14452	0.14431		0.88809	0.88556	0.89595	0.81748	1	0.093693	0.087579	0.46526		0.99841	1.1006	1.0647	1	-0.044896	0.07685	0.54125		R	0.24766
hslU	0.77747	0.84058	0.90939	1.0645	0.9742	0.40594	0.71433	0.15376		0.91057	0.89468	0.896	0.91573	1	0.14321	0.45754	0.29562		0.86269	0.99564	1.0594	1	0.15568	0.33906	0.07533		U	0.55117
hslV	0.73901	0.79253	0.81867	0.92974	NaN	0.45659	0.98457	0.00017168		0.98353	0.9809	0.98892	0.8831	1	-0.068552	0.088573	0.99042		1.2141	1.2592	1.1911	1	-0.33446	0.82751	0.99987		O	0.9903
htpG	1.0484	0.98866	1.0272	1.0982	0.96072	-0.050541	0.049045	0.56851		0.94292	0.93681	0.99173	0.98367	1	0.12038	0.73139	0.31933		0.77898	0.98222	1.097	1	0.25727	0.35816	0.22525		C	0.29981
htpX	NaN	NaN	NaN	NaN	NaN	NaN	NaN	0		1.4599	1.258	1.5368	1.1147	1	-0.82891	0.57517	0.99999		NaN	NaN	NaN	NaN	NaN	NaN	0		A	0.99999
hupA	1.3453	1.0974	1.1239	0.94013	1.0239	-0.52389	0.65163	0.84675		1.514	1.4034	1.4036	1.0444	1	-1.0772	0.90642	0.99967		0.94804	0.89426	0.92037	1	0.099825	0.47028	0.39053		S	0.5159
hupB	1.73	1.4163	1.2809	1.0819	0.96725	-1.2337	0.93016	0.99548		1.1859	1.1837	1.2211	1.2442	1	-0.20835	0.19844	0.46627		0.85671	0.81317	0.93373	1	0.24452	0.84321	0.0012997		S	0.46355
icd	1.3012	1.189	1.1896	0.96674	1.0133	-0.54284	0.83949	0.98929		1.2531	1.1991	1.2394	0.95387	1	-0.596	0.76126	0.99841		0.42989	0.49715	0.64732	1	0.81143	0.98272	1.2977e-06		S	0.98772
iciA	NaN	NaN	NaN	NaN	NaN	NaN	NaN	0		1.5023	1.3625	1.2002	0.8051	1	-1.2417	0.84948	0.99002		NaN	NaN	NaN	NaN	NaN	NaN	0		A	0.99002
ihfA	1.6854	1.3614	1.21	1.0168	0.99328	-1.1313	0.86236	1		1.8574	1.703	1.371	0.98875	1	-1.8824	0.96238	1		1.3953	1.1372	1.2497	1	-0.43571	0.6514	1		O	1
ihfB	NaN	1.1601	0.94513	NaN	1.0085	-0.18615	0.1696	0.99975		0.70543	0.6828	1.5643	NaN	1	0.79905	0.17615	0.53286		NaN	NaN	NaN	NaN	NaN	NaN	0		C	0.46703
ileS	0.76635	0.73483	0.80515	0.92735	1.0291	0.50231	0.91302	0.06799		1.0275	1.0135	1.1186	0.94496	1	-0.11018	0.13109	0.59037		1.0778	1.1154	1.0536	1	-0.13744	0.78052	0.72559		O	0.44857
ilvA	0.76718	0.75024	0.73998	0.84917	1.0603	0.49987	0.75946	0.085059		1.5031	1.4564	1.4602	0.97668	1	-1.1641	0.81668	0.99824		0.77222	0.80431	1.0628	1	0.36302	0.62002	0.0051936		A	0.90859
ilvB	1.5029	1.4958	1.4988	1.1774	0.92904	-1.0485	0.88986	0.99084		1.3927	1.3412	1.2675	1.0608	1	-0.81966	0.95562	0.90752		0.52015	0.94743	1.248	1	0.57455	0.34877	0.1022		S	0.80731
ilvC	0.75668	0.82292	0.84123	0.9784	1.0086	0.45202	0.96502	0.027581		0.49411	0.55928	0.6713	0.82175	1	0.96292	0.94729	0.00012824		0.31059	0.41003	0.62482	1	0.98101	0.99702	1.172e-07		U	0.97229
ilvD	0.77614	0.74882	0.83481	0.88734	1.0451	0.47089	0.87927	0.018617		1.4477	1.4305	1.3565	0.90309	1	-1.1215	0.8169	0.99987		1.127	1.3231	1.4423	1	-0.23145	0.13261	0.98723		O	0.9871
ilvE	0.62873	0.6701	0.67423	0.82759	1.069	0.73704	0.8996	0.0094609		1.1953	1.2559	1.1967	0.86764	1	-0.62413	0.62452	0.97239		0.57184	0.68256	0.83617	1	0.59436	0.9828	0.0039852		A	0.95935
ilvG	0.80638	0.84427	0.80967	0.89853	1.0406	0.37742	0.82261	0.12628		1.3044	1.2197	1.3264	0.8569	1	-0.78611	0.62969	0.96503		0.97637	1.0757	1.1059	1	0.0010097	2.6241e-05	0.38921		A	0.515
ilvH	1.103	NaN	0.77089	0.78802	1.0848	-0.056189	0.0061229	0.84414		1.546	1.541	1.711	1.3337	1	-0.9729	0.54176	0.72156		0.56936	NaN	0.6341	1	0.60753	0.85611	0.0090558		S	0.60358
ilvI	1.2545	0.90752	0.84025	0.91452	1.0342	-0.22318	0.1017	0.7944		1.6357	1.5865	0.99451	1.0818	1	-1.3444	0.74028	0.86895		0.89207	0.83626	0.8988	1	0.18731	0.72923	0.14615		S	0.58941
ilvM	1.2156	1.3943	1.4343	1.4776	0.80895	-0.58759	0.25023	0.00021883		1.0035	1.1156	1.373	0.89144	1	-0.20863	0.055191	0.50214		0.46111	0.65755	1.1322	1	0.78376	0.625	3.9968e-20		S	0.00010988
ilvN	1.6961	1.5406	1.4209	1.03	0.98799	-1.3104	0.95205	0.99999		1.6876	1.4911	1.3742	1.1061	1	-1.3541	0.99624	1		NaN	NaN	NaN	NaN	NaN	NaN	0		S	0.99999
imp	0.68051	0.68928	0.52084	0.75141	1.0994	0.68983	0.56687	0.52715		1.2222	0.97969	1.0022	0.7618	1	-0.55621	0.49781	0.9709		NaN	NaN	NaN	NaN	NaN	NaN	0		A	0.45909
infA	0.65732	0.66571	0.60263	0.7128	1.1149	0.71188	0.64301	3.7458e-06		0.69776	0.68434	0.77477	0.703	1	0.43722	0.46741	0.030309		1.4293	1.1145	1.1067	1	-0.48652	0.66602	0.96395		R	0.93473
infB	0.84362	0.92128	0.94367	0.96765	1.0129	0.2553	0.90484	0.13729		0.87993	0.92121	0.95827	0.95952	1	0.20983	0.91778	0.15278		1.5236	1.395	1.2331	1	-0.72419	0.99379	0.99711		R	0.7288
infC	0.92116	0.8498	0.88473	0.96029	1.0159	0.21973	0.62739	0.13823		1.2724	1.2068	1.1603	0.95622	1	-0.62572	0.9097	0.99717		0.9997	0.99111	0.83669	1	-0.028024	0.011786	0.33496		O	0.33415
iraP	3.4549	2.0979	1.1367	1.053	NaN	-5.6891	0.7887	0.99851		3.5489	3.7786	1.98	0.60802	1	-6.4186	0.8456	1		NaN	NaN	NaN	NaN	NaN	NaN	0		S	0.99851
iscA	0.55003	0.55982	0.44614	1.387	0.8452	1.0052	0.37806	1.2536e-05		NaN	NaN	NaN	NaN	NaN	NaN	NaN	0		1.0048	1.0787	1.0252	1	-0.046603	0.16163	0.39657		R	0.39657
iscR	1.1189	1.101	1.0163	0.92533	1.0299	-0.22315	0.45742	0.71035		0.78962	0.92259	0.96598	0.95362	1	0.34486	0.76911	0.014703		1.4315	1.4014	1.1491	1	-0.65079	0.95538	1		O	0.7146
iscS	0.98173	0.99275	1.0029	0.89081	1.0437	0.017769	0.0054356	0.57607		0.93881	0.92926	1.0058	0.90341	1	0.056894	0.067607	0.46834		1.7565	1.5907	1.2732	1	-1.0713	0.97974	0.99923		R	0.22522
iscX	NaN	NaN	NaN	NaN	NaN	NaN	NaN	0		1.242	1.1933	1.04	1.3807	1	-0.1672	0.049858	0.55878		0.73043	0.75993	0.85559	NaN	0.35846	0.98462	0.47226		A	0.29489
ispB	NaN	NaN	NaN	NaN	NaN	NaN	NaN	0		0.97467	1.0918	1.0976	14.237	1	12.283	0.18519	0.80689		NaN	NaN	NaN	NaN	NaN	NaN	0		U	0.19311
ispF	1.0752	1.0616	1.0985	1.0382	NaN	-0.074127	0.26245	0.67482		1.4196	1.059	1.3683	1.0354	1	-0.68762	0.50307	0.93431		NaN	NaN	NaN	NaN	NaN	NaN	0		S	0.63049
ispG	1.3911	1.1949	1.5372	1.4016	0.83935	-0.7029	0.36605	0.99066		0.91911	1.1614	1.1647	0.78638	1	-0.19615	0.06257	0.84002		1.7335	1.7781	1.3598	1	-1.1414	0.94998	0.99994		O	0.99845
ispH	NaN	NaN	NaN	NaN	NaN	NaN	NaN	0		NaN	NaN	NaN	NaN	NaN	NaN	NaN	0		0.52374	0.53148	NaN	1	0.71419	0.97711	0.2408		U	0.7592
ivy	1.406	0.8907	0.6343	0.66438	1.1342	-0.37173	0.07067	0.51304		NaN	NaN	NaN	NaN	NaN	NaN	NaN	0		NaN	NaN	NaN	NaN	NaN	NaN	0		C	0.51304
katE	1.9348	1.1974	0.73685	0.57566	1.1697	-1.2575	0.30926	1		4.127	3.353	2.1992	1.3347	1	-6.356	0.98346	1		NaN	NaN	NaN	NaN	NaN	NaN	0		S	1
katG	2.7343	1.8121	1.4379	1.1241	0.95036	-2.767	0.83274	0.99999		1.5122	1.3508	1.2698	0.91347	1	-1.1514	0.91898	0.99837		0.46675	0.50485	0.65448	1	0.7705	0.97198	6.8969e-06		S	0.99835
kdgR	0.75603	0.79042	0.87524	0.7187	1.1125	0.44522	0.43602	0.92256		0.83815	0.88085	0.98341	0.89702	1	0.24509	0.53563	2.1739e-06		1.2324	1.1265	1.3335	1	-0.24501	0.28347	0.92283		R	0.071468
kdpA	NaN	NaN	NaN	NaN	NaN	NaN	NaN	0		1.2663	0.90612	1.0993	0.93129	1	-0.41992	0.35038	0.82005		1.0997	0.98948	1.0386	1	-0.088027	0.3013	0.97153		O	0.79671
kdpB	1.0648	0.99655	1.0244	0.81334	1.0747	-0.098585	0.047021	0.54095		1.2028	1.0563	1.1073	1.2011	1	-0.17763	0.16944	0.5282		0.95433	1.0834	1.0455	1	0.0065968	0.0013445	0.52733		S	0.13506
kdpC	0.78682	0.74354	0.73522	0.80139	1.0794	0.47726	0.6107	0.22465		1.1669	1.0472	1.0142	1.0598	1	-0.24128	0.57685	0.9836		1.281	1.2163	1.0548	1	-0.40567	0.90756	0.83995		O	0.82927
kdpD	NaN	NaN	NaN	NaN	NaN	NaN	NaN	0		1.3239	NaN	1.1045	0.97936	1	-0.68227	0.9481	1		NaN	NaN	NaN	NaN	NaN	NaN	0		A	1
kdsA	0.80346	0.80735	0.77392	0.8643	1.0543	0.41084	0.72	0.00050353		1.314	1.147	1.1491	1.0498	1	-0.56035	0.92906	0.96319		0.50334	0.59474	0.66985	1	0.68265	0.9618	0.00039145		A	0.96233
kdsB	0.91705	0.70186	0.71296	1.0144	0.99424	0.36646	0.32046	0.098363		0.81765	0.7553	0.81553	0.82486	1	0.30905	0.47954	0.43532		1.0865	1.1031	1.1653	1	-0.1161	0.28013	0.72029		R	0.36673
kdsC	1.4806	2.0204	NaN	1.3061	NaN	-0.77816	0.19715	0.99517		1.2011	0.88625	1.0021	1.2662	1	0.013357	0.00030839	0.052928		1.1374	1.041	1.4095	1	-0.081044	0.018686	0.61581		O	0.61299
kdsD	NaN	1.017	0.80699	0.80805	1.0768	0.18427	0.073268	0.9701		1.5185	1.5494	1.148	0.88673	1	-1.3228	0.82621	1		NaN	NaN	NaN	NaN	NaN	NaN	0		A	0.029903
lacI	NaN	NaN	NaN	NaN	NaN	NaN	NaN	0		5.4216	3.8893	4.6233	3.4817	1	-6.9027	0.72834	0.99998		NaN	NaN	NaN	NaN	NaN	NaN	0		A	0.99998
lacZ	2.4386	1.9699	1.8746	1.3966	0.84136	-2.585	0.98621	1		NaN	NaN	NaN	NaN	NaN	NaN	NaN	0		NaN	NaN	NaN	NaN	NaN	NaN	0		C	1
lamB	11.495	2.0595	2.1323	1.4388	NaN	-21.077	0.58298	1		NaN	NaN	NaN	NaN	NaN	NaN	NaN	0		NaN	NaN	NaN	NaN	NaN	NaN	0		C	1
ldhA	1.3197	1.0075	1.0244	0.97393	1.0104	-0.40734	0.44638	0.51562		1.9412	1.7189	1.8527	1.1136	1	-1.9339	0.83825	1		NaN	NaN	NaN	NaN	NaN	NaN	0		S	0.51562
lepA	1.0404	0.70091	0.91629	0.82849	1.0686	0.15254	0.054834	0.24196		0.7746	0.84569	0.97207	0.84711	1	0.32439	0.50086	0.028879		1.0374	1.4524	1.2278	1	-0.26069	0.15237	1		R	0.73615
leuA	0.96058	0.9922	0.95145	0.9291	1.0284	0.059274	0.12824	0.45928		1.3724	1.2886	1.1935	0.79421	1	-0.9941	0.77672	0.99972		0.83477	0.89175	1.0412	1	0.24238	0.62539	0.17145		A	0.44789
leuB	0.96708	1.0015	0.96244	0.94488	1.022	0.043874	0.10665	0.38527		1.2512	1.0611	1.0578	1.0233	1	-0.42001	0.75846	0.75533		0.99967	1.0866	1.125	1	-0.025465	0.01571	0.4288		O	0.3643
leuC	0.87971	0.96331	0.93576	0.94321	1.0227	0.18291	0.68539	0.21748		1.191	1.067	1.0068	0.83207	1	-0.50495	0.64749	0.98224		0.41718	0.56148	0.81857	1	0.82144	0.96213	2.5986e-10		A	0.76863
leuD	0.81351	0.87157	0.85569	0.8562	1.0575	0.33653	0.67558	0.0018698		1.1005	0.99694	1.0354	0.82172	1	-0.32342	0.4186	0.96929		0.37681	0.57092	0.78094	1	0.84948	0.96637	1.3399e-15		A	0.96748
leuS	0.76163	0.76202	0.83731	0.92435	1.0303	0.48253	0.96066	0.022051		0.82089	0.85027	0.8295	0.85666	1	0.26451	0.55636	0.18803		0.9232	0.93765	0.97539	1	0.11082	0.96514	0.23767		U	0.60534
lgt	NaN	NaN	NaN	NaN	NaN	NaN	NaN	0		1.1944	1.203	1.1564	0.97286	1	-0.48465	0.82472	1		0.73671	NaN	1.0479	1	0.3738	0.62237	0.55469		A	0.44531
ligA	NaN	NaN	NaN	NaN	NaN	NaN	NaN	0		NaN	NaN	NaN	NaN	NaN	NaN	NaN	0		1.8501	1.4122	1.3284	1	-1.0496	0.86801	1		R	1
lipA	NaN	NaN	NaN	NaN	NaN	NaN	NaN	0		NaN	NaN	NaN	NaN	NaN	NaN	NaN	0		0.67189	0.52021	0.49297	1	0.51769	0.47742	1.6561e-13		U	1
lipB	NaN	NaN	NaN	NaN	NaN	NaN	NaN	0		1.2837	1.1732	1.2452	0.99377	1	-0.58874	0.8032	1		NaN	NaN	NaN	NaN	NaN	NaN	0		A	1
livF	0.97188	0.87699	0.60784	0.99606	1.0016	0.20627	0.084241	0.068604		0.35013	0.37898	0.594	0.61708	1	1.1324	0.80964	9.0008e-05		0.85407	0.848	0.89895	1	0.21934	0.94107	0.0004233		U	0.93092
livG	1.0375	1.1003	0.98959	0.96936	1.0123	-0.11243	0.26812	0.62389		0.57205	0.65486	0.7458	1.0711	1	0.99985	0.90428	0.015017		0.81296	0.75297	0.86675	1	0.31143	0.84399	0.017914		C	0.60351
livJ	1.0647	0.94676	0.83067	0.63134	1.1475	-0.035517	0.0016719	0.97979		1.3881	1.3455	1.2945	0.92715	1	-0.9412	0.84388	0.99822		0.80613	0.84588	1.0027	1	0.29114	0.77876	0.032382		S	0.94638
livK	0.61704	0.6634	0.6498	0.7033	1.1187	0.75143	0.71067	0.095368		0.38069	0.45793	0.6019	0.87252	1	1.2648	0.96699	1.9539e-05		1.4999	1.3191	1.3808	1	-0.62434	0.82522	0.99444		R	0.89958
lldD	1.8665	1.7682	1.4413	1.171	NaN	-1.7758	0.95236	0.94958		1.4278	NaN	1.1859	1.0612	NaN	-0.86331	0.99656	0.75713		NaN	NaN	NaN	NaN	NaN	NaN	0		S	0.71896
lolA	NaN	0.51379	0.85893	0.94534	NaN	1.3323	0.73978	0.027938		1.7969	1.4307	1.3248	0.8415	1	-1.726	0.90574	1		NaN	NaN	NaN	NaN	NaN	NaN	0		A	0.97206
lolD	NaN	NaN	NaN	NaN	NaN	NaN	NaN	0		1.9576	1.7064	1.8366	NaN	1	-1.8087	0.8251	0.99858		NaN	NaN	NaN	NaN	NaN	NaN	0		A	0.99858
lon	0.9548	0.92539	0.95247	1.0286	0.98854	0.11828	0.48357	0.37683		1.1234	1.0935	1.0712	0.85739	1	-0.3975	0.5985	0.94122		1.0776	1.0619	1.1117	1	-0.093447	0.38577	0.79642		O	0.76725
lpdA	1.1966	1.1726	1.2561	1.137	0.9452	-0.40448	0.64104	0.93318		1.3249	1.152	1.1132	0.9456	1	-0.67619	0.89864	0.9778		0.87227	0.89196	0.99778	1	0.19486	0.79543	0.1284		S	0.7953
lpp	1.3018	1.2036	1.1157	1.2011	0.91954	-0.51702	0.70437	1		1.1774	1.0678	1.3332	1.0309	1	-0.31579	0.2311	0.92803		0.64005	0.73923	0.72613	1	0.46803	0.87557	0.057765		S	0.87443
lptB	1.2724	1.5107	1.1429	1.1094	0.95626	-0.69685	0.61367	0.95184		1.0626	0.93316	0.97576	0.98944	1	-0.058792	0.067383	0.46406		NaN	NaN	NaN	NaN	NaN	NaN	0		S	0.44171
lptD	NaN	NaN	NaN	NaN	NaN	NaN	NaN	0		1.3704	1.2018	1.2545	0.92993	1	-0.80539	0.83343	0.9807		1.1464	NaN	1.2182	1	-0.20573	0.42819	0.61703		O	0.60512
lpxA	1.3018	1.1086	1.0966	0.92925	1.0283	-0.4722	0.64978	1		1.0907	1.1126	1.1043	0.92409	1	-0.29953	0.57233	0.69985		NaN	NaN	NaN	NaN	NaN	NaN	0		S	0.69985
lpxD	0.44224	1.0315	0.82504	0.74538	1.1018	0.68755	0.37909	8.9552e-07		1.4095	1.2781	1.6289	1.3148	1	-0.58274	0.28005	0.96001		NaN	NaN	NaN	NaN	NaN	NaN	0		A	0.96001
lrp	1.2302	0.86536	0.98565	0.96528	1.0139	-0.19494	0.11515	0.59367		1.4771	1.5188	1.6091	1.0023	1	-1.1517	0.64625	0.99732		0.59836	0.92695	0.94338	1	0.44381	0.57489	0.077372		S	0.54627
ltaE	1.3234	0.88711	1.1678	1.0707	0.97173	-0.3579	0.24117	0.81405		NaN	NaN	NaN	NaN	NaN	NaN	NaN	0		1.25	1.2059	NaN	NaN	NaN	NaN	0.93306		O	0.75956
luxS	0.97439	0.82319	0.81282	0.88393	1.0464	0.18201	0.17886	0.48695		2.9166	2.0629	1.8504	1.0295	1	-3.7922	0.96523	1		0.62434	0.59869	0.81507	1	0.58607	0.94746	1.6986e-41		A	0.51305
lysA	0.87618	0.81131	0.54377	0.83003	1.068	0.369	0.21072	0.012059		0.77007	0.92336	0.80922	1.0642	1	0.48588	0.65404	5.7676e-06		1.0161	0.40874	0.63627	1	0.26039	0.075056	1.0383e-05		U	0.98792
lysC	0.84099	0.84109	0.91621	1.0186	0.99255	0.32189	0.8232	0.077214		3.2184	2.8852	2.4207	0.99934	1	-4.9151	0.94086	1		0.43083	0.53394	0.68599	1	0.79653	0.99567	5.2326e-10		A	0.92279
lysS	0.78985	0.76093	0.88398	0.92591	1.0296	0.43774	0.89316	0.11767		0.76322	0.83208	0.83298	0.89393	1	0.40272	0.87975	0.076685		1.048	1.1279	1.0943	1	-0.10586	0.34914	0.71474		R	0.58228
lysU	1.0262	0.63073	0.90245	NaN	1.0151	0.21017	0.083455	0.027907		NaN	NaN	NaN	NaN	NaN	NaN	NaN	0		NaN	NaN	NaN	NaN	NaN	NaN	0		U	0.97209
maeB	2.6543	2.2627	1.9553	1.2588	0.89647	-3.0741	0.99244	0.99999		1.0143	0.9896	0.95737	1.1384	1	0.11583	0.11895	0.42426		0.49467	NaN	0.80803	1	0.71496	0.98255	0.00063069		C	0.57537
mak	NaN	NaN	NaN	NaN	NaN	NaN	NaN	0		2.6002	1.0218	0.97021	NaN	1	-2.6483	0.507	0.73231		NaN	NaN	NaN	NaN	NaN	NaN	0		A	0.73231
malE	68.912	16.434	6.7982	3.2468	NaN	-144.35	0.68014	0.99994		0.2748	0.25925	0.4916	NaN	NaN	0.7915	0.63075	0.60914		NaN	NaN	NaN	NaN	NaN	NaN	0		C	0.39084
manA	0.72423	0.62782	0.70698	0.781	1.0876	0.63564	0.69913	0.33367		0.8618	1.0753	1.0016	1.1493	1	0.30183	0.34225	0.093842		1.0815	1.0635	1.1041	1	-0.099969	0.48246	0.97698		R	0.5899
manX	0.78135	0.64975	0.56534	0.79222	1.0831	0.5844	0.48093	0.17557		0.92423	0.9419	0.95581	0.86123	1	0.034029	0.01932	0.45617		0.57449	0.65525	0.71777	1	0.58352	0.96141	0.00024617		U	0.44824
manZ	0.69605	1.2965	0.50926	0.87502	1.05	0.28341	0.046912	0.05984		1.0325	0.79119	0.84133	0.64593	1	-0.22217	0.084211	0.84955		0.81254	0.38992	0.95557	1	0.54617	0.37248	3.5445e-05		A	0.79869
map	0.67072	0.73327	0.66178	0.87787	1.0489	0.65057	0.85292	0.0010429		0.9124	1.0999	0.9329	0.72542	1	-0.18624	0.078198	0.5609		1.336	1.149	NaN	1	-0.40673	0.83172	0.81317		O	0.45648
mdh	1.1513	1.0355	0.99252	0.99143	1.0034	-0.20904	0.52326	0.76845		1.7019	1.5644	1.5109	1.049	1	-1.4894	0.93074	0.99995		0.54825	0.55982	0.61632	1	0.64635	0.87566	0.0082751		S	0.76205
mdoD	NaN	NaN	NaN	NaN	NaN	NaN	NaN	0		0.80257	0.94652	1.0585	0.88303	1	0.23691	0.24122	0.39447		0.69475	0.84479	0.98167	1	0.4017	0.77556	0.14642		U	0.51687
mdoG	1.2838	1.1765	1.0709	1.184	0.92641	-0.46805	0.64876	0.95923		1.1328	1.252	1.1606	1.1174	1	-0.28886	0.43443	0.57941		1.0648	1.0369	1.0694	1	-0.074122	0.52126	0.7179		O	0.70559
melA	2.4026	2.6623	2.0619	1.6087	0.75653	-3.0229	0.885	1		NaN	NaN	NaN	NaN	NaN	NaN	NaN	0		NaN	NaN	NaN	NaN	NaN	NaN	0		C	1
metA	1.1476	1.1224	0.99455	0.94725	1.0211	-0.26588	0.52845	0.71599		2.3788	2.3225	1.9188	1.0013	1	-3.1636	0.9147	1		0.58785	0.90173	0.93476	1	0.46782	0.62834	0.045903		S	0.68312
metB	1.3044	0.98722	0.98922	1.0031	0.99875	-0.36459	0.37673	0.73579		1.1218	1.1941	1.2255	0.95406	1	-0.38524	0.45029	0.92576		NaN	NaN	NaN	NaN	NaN	NaN	0		S	0.68116
metC	1.0308	NaN	0.81969	0.96277	1.0149	0.032971	0.0075539	0.56791		1.5969	1.5257	1.5389	1.1653	1	-1.1898	0.85576	0.97891		1.2498	0.96062	1.6263	1	-0.10392	0.011131	0.14403		O	0.14272
metE	0.42076	0.49143	0.56856	0.76129	1.0955	1.1305	0.94952	3.5698e-07		0.62664	0.74203	0.84594	0.93193	1	0.7168	0.99141	0.002429		0.46764	0.61602	0.77302	1	0.72785	0.98678	1.9973e-06		U	0.99757
metF	0.78573	0.86601	0.88519	0.93506	1.026	0.37407	0.96808	0.048178		0.92497	1.0142	1.1006	0.96394	1	0.069025	0.047267	0.38046		1.2201	1.2339	1.1885	1	-0.32621	0.86872	0.99241		R	0.58522
metG	0.95973	0.89298	0.90972	0.93022	1.0279	0.13544	0.35552	0.34603		1.2768	1.2799	1.1963	0.99165	1	-0.65407	0.88514	0.93747		0.65792	0.7517	0.76509	1	0.45029	0.92417	0.056737		A	0.57829
metH	0.84229	0.89455	0.90255	0.872	1.0512	0.27629	0.63489	0.32887		1.2817	1.2661	1.192	0.88929	1	-0.74681	0.79406	0.86992		0.62969	0.75523	0.82199	1	0.48886	0.96884	0.0032176		A	0.58194
metI	1.0189	1.1204	1.1287	0.94013	1.0239	-0.13733	0.16595	1.7266e-09		0.81742	0.86007	0.72145	1.0607	1	0.45827	0.47382	0.00035902		1.2648	1.1308	1.2008	1	-0.30814	0.71233	1		O	0.00035902
metJ	0.30154	0.3665	0.3772	0.39132	1.2435	1.3742	0.65352	0.099767		0.91054	1.0276	0.85007	0.76757	1	-0.087862	0.028826	0.36956		1.5703	1.4109	1.2445	1	-0.77914	0.98686	0.99892		O	0.43199
metK	0.67065	0.70004	0.73736	0.88634	1.0455	0.65573	0.95677	0.0021256		1.3464	1.2509	1.1368	0.93426	1	-0.79297	0.92196	0.9986		0.81646	0.89276	0.96923	1	0.24575	0.86273	0.052256		A	0.94441
metL	0.71503	0.78654	0.75116	0.77564	1.0897	0.53177	0.67385	0.10578		1.1651	1.2511	0.90008	0.91132	1	-0.51751	0.46826	0.70922		1.1019	1.0795	1.2007	1	-0.11052	0.17281	0.35924		O	0.26583
metN	1.1229	1.0797	1.2323	1.0215	0.9914	-0.25623	0.39952	0.8309		0.62498	0.76863	0.92192	1.0164	1	0.77496	0.9231	0.018073		1.4612	1.398	1.2933	1	-0.64957	0.97757	0.91505		O	0.76311
metQ	1.4178	1.4182	1.3908	1.3315	0.86742	-0.85477	0.71438	0.99996		1.0851	1.0601	1.0982	1.0364	1	-0.14809	0.60859	0.78001		0.58733	0.6584	0.76577	1	0.57836	0.9935	0.0059995		S	0.7753
mfd	NaN	NaN	NaN	NaN	NaN	NaN	NaN	0		NaN	1.8003	1.9411	1.3097	NaN	-1.8894	0.6543	0.89691		NaN	NaN	NaN	NaN	NaN	NaN	0		A	0.89691
mglA	3.2234	3.3091	2.6722	1.648	NaN	-4.1077	0.88053	0.99993		1.0272	0.88129	0.74179	1.1785	1	0.22178	0.078264	0.16873		NaN	NaN	NaN	NaN	NaN	NaN	0		C	0.83121
mglB	6.0994	5.3357	4.1743	1.6057	0.75771	-9.8367	0.97518	1		NaN	NaN	NaN	NaN	NaN	NaN	NaN	0		NaN	NaN	NaN	NaN	NaN	NaN	0		C	1
mgsA	1.5907	1.1411	1.2874	1.1533	0.93867	-0.87618	0.72256	1		1.1538	1.1041	1.105	0.88192	1	-0.4318	0.6717	0.99981		NaN	NaN	NaN	NaN	NaN	NaN	0		S	0.99981
mhpR	56.695	48.047	41.686	16.766	NaN	-96.85	0.97051	0.98895		NaN	NaN	NaN	NaN	NaN	NaN	NaN	0		NaN	NaN	NaN	NaN	NaN	NaN	0		C	0.98895
miaB	0.73306	0.8503	0.672	0.7905	1.0838	0.48706	0.51407	0.13631		0.87476	0.99541	1.1352	1.3148	1	0.48606	0.35885	0.74799		1.1301	1.0028	1.0079	1	-0.1335	0.42913	0.74325		R	0.16177
minD	1.2994	1.0937	1.0683	0.83008	1.068	-0.46094	0.41852	0.89138		1.7038	1.4535	1.4169	0.98823	1	-1.4643	0.94843	0.99978		0.92621	0.87202	0.94219	1	0.13994	0.6821	0.051574		S	0.84522
minE	1.0642	0.97692	0.83624	0.79153	1.0834	-0.043039	0.0058053	0.94955		1.7323	1.3325	1.3626	1.0291	1	-1.3813	0.91956	0.99801		0.81864	0.77958	0.86313	1	0.28902	0.8747	0.46729		S	0.50483
mioC	NaN	NaN	NaN	NaN	NaN	NaN	NaN	0		1.0273	1.1646	1.0101	1.0646	1	-0.10177	0.098986	0.86116		1.2927	1.1365	1.0288	1	-0.3755	0.77563	1		O	0.86116
mipA	0.7664	0.76897	0.89253	0.95835	NaN	0.51009	0.87921	0.042601		1.0415	1.1227	0.98923	0.87244	1	-0.27152	0.38177	0.85193		0.8535	1.5751	1.0249	1	-0.1868	0.033552	0.18988		O	0.16296
mnmA	0.80191	0.76291	0.82239	0.79662	1.0814	0.42529	0.58901	0.29445		NaN	NaN	NaN	NaN	NaN	NaN	NaN	0		NaN	NaN	NaN	NaN	NaN	NaN	0		U	0.70555
mnmG	NaN	NaN	NaN	NaN	NaN	NaN	NaN	0		NaN	NaN	NaN	NaN	NaN	NaN	NaN	0		1.7668	1.5965	1.4778	1	-1.0432	0.97124	0.92615		R	0.92615
moaC	1.0704	1.0377	1.0445	0.86021	1.0559	-0.1334	0.12906	0.61675		2.9261	1.8978	1.4743	0.68524	1	-3.9894	0.88964	1		NaN	NaN	NaN	NaN	NaN	NaN	0		S	0.61675
modA	1.7751	1.4887	1.7437	1.2882	NaN	-1.0059	0.58477	0.91508		NaN	0.35177	1.0885	1.3005	1	1.786	0.51354	0.0045759		NaN	NaN	NaN	NaN	NaN	NaN	0		C	0.91089
modC	3.1393	3.5064	2.8187	1.9119	0.63524	-4.6388	0.88595	1		0.43357	0.57817	0.63076	1.2488	1	1.4437	0.79021	4.9491e-25		NaN	NaN	NaN	NaN	NaN	NaN	0		C	1
modE	NaN	NaN	NaN	NaN	NaN	NaN	NaN	0		1.0506	0.92365	0.99948	0.95635	1	-0.065189	0.077985	0.40825		NaN	NaN	NaN	NaN	NaN	NaN	0		A	0.40825
modF	0.66931	0.90902	0.73066	0.64087	1.1437	0.5013	0.31247	0.186		NaN	NaN	NaN	NaN	NaN	NaN	NaN	0		NaN	NaN	NaN	NaN	NaN	NaN	0		U	0.814
moeA	0.73675	0.83224	0.6524	0.64189	1.1432	0.48684	0.30481	0.64688		1.3064	1.2262	1.2217	0.99945	1	-0.65596	0.91344	0.91102		2.3257	2.1425	1.9576	1	-1.8426	0.94082	1		O	0.96858
motA	1.4021	1.6767	1.4528	1.3263	0.86947	-1.0204	0.64645	0.8019		0.20352	0.31878	0.55998	1.4996	1	2.2288	0.74561	1.155e-07		NaN	NaN	NaN	NaN	NaN	NaN	0		C	0.8019
motB	0.94459	0.65687	0.80862	0.48443	1.2062	0.29681	0.063208	1		0.19827	0.33787	0.45552	1.072	1	1.8309	0.90575	0.0055489		NaN	NaN	NaN	NaN	NaN	NaN	0		U	2.5725e-14
mprA	0.49961	0.64147	0.57189	0.69157	1.1234	0.92792	0.7854	1.2451e-07		0.78616	1.0671	1.117	0.96214	1	0.24659	0.16139	0.62219		0.87802	0.88302	0.91515	1	0.17727	0.95354	0.14918		U	0.32144
mqo	NaN	NaN	NaN	NaN	NaN	NaN	NaN	0		0.89267	0.95486	0.86776	1.395	1	0.57535	0.30657	0.17792		1.3831	1.1834	1.116	1	-0.4782	0.85624	1		R	0.82208
mraW	NaN	NaN	NaN	NaN	NaN	NaN	NaN	0		NaN	NaN	NaN	NaN	NaN	NaN	NaN	0		1.675	1.3687	0.94741	1	-0.92263	0.70729	0.99999		R	0.99999
mrcA	NaN	NaN	NaN	NaN	NaN	NaN	NaN	0		NaN	NaN	NaN	NaN	NaN	NaN	NaN	0		0.86864	0.89182	NaN	NaN	NaN	NaN	0.41737		U	0.58263
mreB	0.95787	0.92667	0.95445	0.91296	1.0348	0.10378	0.26336	0.1948		0.88018	0.92768	0.89609	0.84644	1	0.10276	0.13344	0.55641		1.6577	1.44	1.2735	1	-0.88011	0.97217	0.99921		R	0.35689
mrp	0.86133	1.1363	1.2693	1.0527	0.9789	0.023319	0.0012391	0.0021601		1.5154	1.1771	1.0314	0.78093	1	-1.1426	0.75696	0.99974		NaN	NaN	NaN	NaN	NaN	NaN	0		A	0.99758
msbA	0.93043	0.5911	0.86613	1.2002	0.91994	0.40253	0.18804	0.40719		1.4436	1.584	1.3862	1.1043	1	-1.0397	0.78046	0.9861		2.0593	2.1287	2.193	1	-1.5127	0.68957	0.80224		O	0.79563
mscS	NaN	NaN	NaN	NaN	NaN	NaN	NaN	0		5.6688	3.1769	2.4978	1.4819	1	-8.5305	0.92638	1		1.5872	1.0158	1.5404	1	-0.50046	0.23394	0.76837		O	0.76837
msrB	2.3024	2.0756	1.9313	1.3609	NaN	-2.2731	0.9777	1		1.2945	0.94425	1.0306	0.89914	1	-0.5181	0.48179	1		0.98202	0.97336	1.024	1	0.03923	0.29699	0.42133		S	0.57867
msyB	NaN	NaN	NaN	NaN	NaN	NaN	NaN	0		2.6301	1.6557	0.89237	NaN	NaN	-6.6829	1	0.99998		NaN	NaN	NaN	NaN	NaN	NaN	0		A	0.99998
mtfA	6.9614	5.7313	4.5533	2.3769	NaN	-11.171	0.9985	0.94823		2.5956	1.1505	1.203	1.0539	1	-2.5758	0.62677	0.99827		NaN	NaN	NaN	NaN	NaN	NaN	0		S	0.94659
mtlA	2.2207	1.6684	1.079	NaN	0.98775	-1.8856	0.69101	0.99991		NaN	NaN	NaN	NaN	NaN	NaN	NaN	0		NaN	NaN	NaN	NaN	NaN	NaN	0		C	0.99991
mtlD	NaN	NaN	NaN	NaN	NaN	NaN	NaN	0		1.8857	1.3974	1.1039	0.76459	1	-1.902	0.83224	0.99999		NaN	NaN	NaN	NaN	NaN	NaN	0		A	0.99999
mtnN	0.71533	0.79456	0.78338	0.86029	1.0559	0.52554	0.88845	0.017129		1.5427	1.4685	1.1231	0.9874	1	-1.2078	0.89846	0.98267		0.90048	1.1555	0.74148	1	-0.043645	0.0060895	0.42627		O	0.41901
mug	1.0625	1.191	1.0214	0.37531	NaN	-1.7923	0.73329	1		2.0076	1.8444	1.1819	1.041	1	-2.1618	0.88617	0.99941		1.0079	1.1585	1.0953	NaN	0.17942	0.18487	0.10945		S	0.89002
mukB	0.8692	0.9383	0.59328	0.83104	1.0676	0.28257	0.14361	0.4818		0.91308	0.77824	0.94162	0.6673	1	-0.010402	0.00025389	0.84077		0.67963	1.0868	0.93	1	0.26259	0.21713	0.90418		A	0.041746
mukE	0.99619	1.0092	1.0669	0.74532	1.1019	-0.03761	0.0039295	0.06242		1.2123	1.0463	1.006	0.81398	1	-0.54031	0.61923	0.94358		1.2495	1.2944	1.0911	1	-0.41231	0.8735	0.99658		O	0.94387
murA	0.7985	0.7362	0.84638	0.8537	1.0585	0.44618	0.7394	0.090169		1.1591	1.0911	1.1398	1.1033	1	-0.22656	0.57917	0.8318		1.3027	1.089	1.0243	1	-0.35846	0.65456	1		O	0.84696
murD	NaN	NaN	NaN	NaN	NaN	NaN	NaN	0		1.4316	1.0172	0.63043	0.91209	1	-0.75354	0.2935	0.64511		1.2909	1.8708	1.5238	NaN	0.38103	0.055922	0.81945		A	0.11648
murE	0.7856	0.7084	0.73531	0.91479	1.0341	0.51112	0.76594	0.5377		0.99414	1.0563	0.93731	0.78974	1	-0.22366	0.20649	0.78146		1.3049	1.2748	1.1292	1	-0.44969	0.98429	0.99488		O	0.89437
mutS	NaN	1.5068	0.52139	0.91816	1.0327	-0.38181	0.037661	0.015946		NaN	NaN	NaN	NaN	NaN	NaN	NaN	0		NaN	NaN	NaN	NaN	NaN	NaN	0		C	0.015946
nadB	NaN	NaN	NaN	NaN	NaN	NaN	NaN	0		1.9667	1.7915	1.5433	NaN	NaN	-1.6094	0.97174	0.85571		NaN	NaN	NaN	NaN	NaN	NaN	0		A	0.85571
nadE	0.77916	0.86184	0.76621	0.92971	1.0281	0.41205	0.77792	0.15922		1.8344	1.5111	1.3458	0.87988	1	-1.8081	0.93552	0.98195		0.8252	0.87322	0.97555	1	0.24971	0.87497	0.29296		A	0.58373
nagA	NaN	NaN	NaN	NaN	NaN	NaN	NaN	0		NaN	NaN	NaN	NaN	NaN	NaN	NaN	0		1.0462	NaN	NaN	1	NaN	NaN	0.78556		R	0.78556
nagD	1.4957	NaN	0.83656	1.0747	0.97011	-0.71455	0.40356	0.99999		1.6108	1.267	1.2358	1.0629	1	-1.1055	0.92023	0.90416		0.84481	0.90224	0.96115	1	0.20936	0.91627	0.0024798		S	0.90191
nagE	1.7591	1.6847	1.5223	0.83418	1.0663	-1.5225	0.77454	1		0.82501	0.87703	1.007	1.1166	1	0.47157	0.71337	4.5045e-11		NaN	NaN	NaN	NaN	NaN	NaN	0		C	1
nagZ	NaN	NaN	NaN	NaN	NaN	NaN	NaN	0		1.5972	1.0742	1.0403	0.92795	1	-1.0609	0.67038	0.96852		1.1029	1.1406	1.2242	1	-0.14307	0.22873	0.28204		O	0.27316
nanA	0.80773	0.92799	0.85997	0.1699	NaN	-1.6354	0.66109	0.111		NaN	NaN	NaN	NaN	NaN	NaN	NaN	0		NaN	NaN	NaN	NaN	NaN	NaN	0		C	0.111
narL	0.59697	0.50785	0.46833	1.1841	0.92637	0.95984	0.52882	0.00030288		0.95541	1.0981	0.94189	0.67666	1	-0.29835	0.15528	0.70036		NaN	NaN	NaN	NaN	NaN	NaN	0		A	0.70015
narP	NaN	1.6433	2.8885	1.7318	NaN	-0.6499	0.019011	0.41284		0.86405	1.8053	1.6132	1.2828	1	-0.13385	0.0048417	0.85615		NaN	NaN	NaN	NaN	NaN	NaN	0		S	0.35345
ndh	0.53007	NaN	0.92365	0.80247	1.079	0.78393	0.73215	0.016096		1.941	1.7582	1.5055	0.92205	1	-2.1223	0.94256	1		1.3357	1.2901	1.2292	1	-0.46976	0.95989	1		O	1
ndk	1.6714	1.6087	1.5128	1.1923	0.92307	-1.3329	0.9717	0.99997		0.40658	0.46237	0.614	0.94032	1	1.2834	0.94999	2.3634e-07		0.27196	0.31868	0.4762	1	1.0444	0.94544	0.00096942		C	0.999
ndpA	0.68415	0.63285	0.7038	0.73667	1.1053	0.67892	0.69784	0.0070672		0.75274	0.97182	0.52036	0.88077	1	0.32237	0.11593	0.14793		1.4454	1.3264	1.0501	1	-0.64078	0.85882	0.99542		R	0.84217
nfnB	0.66347	0.68006	0.86995	0.87457	1.0502	0.64608	0.8906	0.0015193		1.0372	1.087	1.0466	0.91891	1	-0.19887	0.4206	0.63883		NaN	NaN	NaN	NaN	NaN	NaN	0		A	0.63786
nfsA	1.3217	NaN	1.1368	1.034	0.98642	-0.57261	0.95256	0.99959		1.3445	1.4373	0.78866	1.3454	1	-0.52385	0.15332	0.33228		1.8181	1.881	NaN	1	-1.2676	0.94796	0.33989		O	0.3398
nfuA	0.81747	0.83942	0.81508	0.89206	1.0432	0.36515	0.79615	0.038276		1.0035	1.059	1.0053	0.9975	1	-0.050597	0.16369	0.58829		1.3725	1.2994	1.1858	1	-0.52203	0.99949	1		O	0.60405
nifU	1.0057	0.87178	0.89737	0.90832	1.0367	0.093772	0.091109	0.40125		0.85498	0.74833	0.8554	0.85921	1	0.28533	0.43441	0.15553		1.0127	0.96474	1.046	1	0.017403	0.025964	0.55359		U	0.22571
nlpA	0.66254	0.70372	0.63888	0.77204	1.0912	0.67683	0.73356	0.031625		0.88607	0.84899	0.98318	0.7919	1	0.094933	0.049119	0.33958		1.2451	1.1551	1.0546	1	-0.33251	0.90487	0.99977		R	0.63939
nlpB	1.2893	1.1484	1.0813	0.9203	1.0319	-0.48016	0.66797	0.99864		1.508	1.3757	1.2278	1.0115	1	-1.0695	0.98288	0.99999		0.9531	0.83806	0.95716	1	0.13565	0.3697	0.2872		S	0.71183
nlpD	0.92194	0.47548	1.182	1.168	0.9328	0.41339	0.11414	0.58466		NaN	NaN	NaN	NaN	NaN	NaN	NaN	0		1.0347	1.1699	1.3576	1	-0.063128	0.014634	0.032879		R	0.013656
nmpC	1.2688	1.1659	1.1254	1.006	0.99762	-0.46967	0.92536	0.94423		0.40339	0.51039	0.69897	0.98825	1	1.2941	0.97103	6.444e-10		0.15232	0.27145	0.44991	1	1.1898	0.97297	1.8628e-09		C	0.94423
nrdA	0.85113	0.88651	0.87984	0.8391	1.0644	0.27326	0.48465	0.41576		1.0836	1.0128	1.0599	0.95136	1	-0.18882	0.56549	0.68538		0.8297	0.87911	0.87337	1	0.22056	0.8806	0.22258		A	0.3113
nrdB	1.0705	1.048	1.036	1.0531	0.97878	-0.12264	0.67078	0.63049		0.9603	0.75845	0.72129	0.6312	1	-0.092713	0.014541	0.69772		0.75183	0.81461	0.97228	1	0.35918	0.85881	0.037868		S	0.42325
nudE	NaN	NaN	NaN	NaN	NaN	NaN	NaN	0		NaN	NaN	NaN	NaN	NaN	NaN	NaN	0		NaN	0.88308	0.95183	1	0.19565	0.95322	0.008094		U	0.99191
nuoA	1.0709	1.0436	1.0145	0.93947	1.0242	-0.12455	0.34988	0.91506		NaN	NaN	NaN	NaN	NaN	NaN	NaN	0		1.4276	2.0295	1.7655	1	-0.89367	0.38981	0.99896		O	0.91411
nuoB	0.2258	0.2105	0.30339	0.22747	1.309	1.5742	0.58992	0.36597		NaN	1.1103	0.97419	NaN	1	-0.23645	0.3718	0.66674		NaN	1.0228	1.1552	1	-0.071634	0.062873	0.99967		O	0.78844
nuoC	1.2409	1.1799	1.0892	1.0368	0.9853	-0.43362	0.94674	0.88394		0.94399	0.91235	0.90997	0.92496	1	0.085851	0.22947	0.4606		1.3064	1.1879	1.2277	1	-0.37926	0.82184	0.95878		O	0.89876
nuoE	1.5119	1.306	1.451	1.2836	0.88656	-0.91482	0.76651	0.99318		0.86552	0.83849	0.91133	0.8385	1	0.1818	0.30627	0.068574		0.96062	1.0206	1.054	1	0.039244	0.097388	0.3398		C	0.61074
nuoF	1.1499	1.0611	1.0716	1.0756	0.96975	-0.23568	0.7365	0.82265		1.1179	0.88998	1.0488	0.88978	1	-0.21109	0.19076	0.58369		0.95732	0.88121	1.0924	1	0.13348	0.22188	0.2754		S	0.34793
nuoG	1.2149	1.0811	1.0284	1.1565	0.9374	-0.31253	0.45351	0.89522		0.99001	0.98054	0.92436	0.93832	1	-0.023824	0.021856	0.56178		1.0301	1.1174	1.1692	1	-0.065921	0.069074	0.71248		O	0.67976
nuoI	0.73784	1.06	1.0824	1.3878	0.84488	0.29657	0.076436	0.054388		NaN	NaN	NaN	NaN	NaN	NaN	NaN	0		2.0335	1.7872	1.3693	1	-1.4525	0.978	1		R	0.94561
nusA	0.89968	0.87151	0.91136	0.96912	1.0124	0.2265	0.86345	0.22707		0.93599	0.9315	0.98791	0.93313	1	0.088272	0.29858	0.40082		1.2803	1.2289	1.1644	1	-0.38984	0.98865	0.98181		R	0.4547
nusB	NaN	NaN	NaN	NaN	NaN	NaN	NaN	0		NaN	NaN	1.1155	1.2999	1	-0.2322	0.038286	0.53085		NaN	NaN	NaN	NaN	NaN	NaN	0		A	0.53085
nusG	1.0033	1.0024	0.98766	0.99909	1.0004	-0.0028913	0.011407	0.51069		0.95671	0.90244	0.95891	0.88873	1	0.036793	0.028006	0.3789		1.5309	1.4033	1.1655	1	-0.75049	0.96263	0.99056		O	0.68952
obg	NaN	NaN	NaN	NaN	NaN	NaN	NaN	0		NaN	NaN	NaN	NaN	NaN	NaN	NaN	0		4.6682	3.5795	2.25	1	-5.0403	0.96639	1		R	1
ompA	0.60617	0.64104	0.60902	0.75729	1.0971	0.79342	0.79541	0.00055297		1.7345	1.7377	1.5849	1.0148	1	-1.7009	0.87193	1		0.94051	0.98411	1.0455	1	0.079844	0.32758	0.33893		A	0.6607
ompC	1.3987	1.2988	1.232	1.0899	NaN	-0.74198	0.99945	0.91444		NaN	NaN	NaN	NaN	NaN	NaN	NaN	0		NaN	NaN	NaN	NaN	NaN	NaN	0		C	0.91444
ompF	1.8896	1.658	1.2885	0.96781	1.0129	-1.6009	0.86202	0.99995		1.6963	1.9114	1.9665	1.0985	1	-1.7073	0.60024	0.99996		1.6372	1.6046	1.6388	1	-0.88189	0.76282	0.99997		O	0.99997
ompR	1.9775	1.5782	0.83142	2.1828	0.52687	-1.4521	0.2231	0.00023179		2.3226	2.2703	1.6315	1.0023	1	-3.0221	0.93017	0.99884		NaN	NaN	NaN	NaN	NaN	NaN	0		S	0.00023152
ompT	0.88575	0.94722	0.8839	0.95501	NaN	0.12654	0.33073	0.34729		1.237	1.1199	1.2113	1.0718	1	-0.40265	0.72163	0.96588		0.95142	0.94968	1.0063	1	0.081067	0.68351	0.24454		A	0.47627
ompX	0.4521	0.44886	0.47693	0.79731	NaN	0.85867	0.78233	0.001597		1.4384	1.1658	1.1639	0.78131	1	-1.02	0.76033	0.92292		1.5404	1.5539	1.3422	1	-0.81348	0.95857	0.99535		O	0.91876
oppA	2.9828	2.1753	1.6516	1.0079	0.99683	-3.372	0.87726	1		1.8858	1.6074	1.5223	0.97505	1	-1.8787	0.95132	1		0.4733	0.59005	0.67022	1	0.71633	0.9702	0.015966		S	0.98403
oppD	3.1739	2.3715	2.1477	1.2385	0.90458	-3.8333	0.96777	0.99977		2.7044	1.6965	2.2219	1.6482	1	-2.6385	0.71947	0.9714		NaN	NaN	NaN	NaN	NaN	NaN	0		S	0.97117
oppF	NaN	NaN	NaN	NaN	NaN	NaN	NaN	0		1.7034	2.4236	2.3497	1.3064	1	-1.9132	0.39757	0.99971		NaN	NaN	NaN	NaN	NaN	NaN	0		A	0.99971
orn	0.6262	0.73719	0.72022	0.88961	1.0442	0.69036	0.96179	6.4265e-13		1.996	0.79499	NaN	0.83925	1	-1.576	0.442	0.74444		NaN	NaN	NaN	NaN	NaN	NaN	0		A	0.74444
osmC	2.979	1.3808	0.8778	0.36148	1.2554	-2.7173	0.41713	1		8.62	4.1533	3.0522	0.7657	1	-14.565	0.89436	1		NaN	NaN	NaN	NaN	NaN	NaN	0		S	1
osmE	3.4522	2.1273	0.95206	0.73052	1.1078	-3.7803	0.61135	1		5.0093	3.4655	2.48	1.0143	1	-8.1359	0.97237	1		NaN	NaN	NaN	NaN	NaN	NaN	0		S	1
osmY	NaN	NaN	NaN	NaN	NaN	NaN	NaN	0		8.5906	8.2445	3.8926	NaN	1	-16.152	0.91141	1		NaN	NaN	NaN	NaN	NaN	NaN	0		A	1
oxaA	0.74219	0.8718	0.91557	1.0043	0.99826	0.4226	0.84183	0.062149		0.7502	0.74116	0.87931	0.91181	1	0.50285	0.88665	0.027757		0.87312	0.76508	0.97117	1	0.264	0.59459	0.12254		U	0.80009
oxyR	1.0311	0.98718	0.99708	0.93649	1.0254	-0.03442	0.045228	0.69511		1.8138	1.5932	1.4025	1.0439	1	-1.6852	0.98907	1		1.0412	1.2387	1.0914	1	-0.1655	0.24384	0.98378		O	0.98378
pal	0.63723	0.66289	0.71388	0.86599	1.0536	0.72524	0.9522	0.00023746		0.94369	0.97467	1.1059	0.98075	1	0.083397	0.077321	0.30281		1.3733	1.4329	1.4471	1	-0.54842	0.65063	1		R	0.69702
panB	0.78955	0.81667	0.81062	0.92603	1.0296	0.4184	0.92352	0.026452		0.89319	0.83009	0.97747	0.9171	1	0.2141	0.42492	0.12809		1.0063	1.0736	1.06	1	-0.037891	0.099817	0.54342		R	0.46128
panC	0.96261	0.88333	0.87311	0.97356	1.0106	0.15025	0.34434	0.27451		1.6843	1.486	1.2933	1.052	1	-1.3915	0.99211	0.97569		0.83416	0.7387	0.80349	1	0.28515	0.63404	0.1703		A	0.5873
panD	0.57302	0.61042	0.6801	0.87604	NaN	0.75261	0.94805	4.5099e-05		1.0249	1.0094	1.2182	0.64397	1	-0.38824	0.14907	0.17365		NaN	NaN	NaN	NaN	NaN	NaN	0		A	0.17364
parC	0.50298	0.38374	0.41828	0.59058	1.1638	1.1209	0.67439	1.8251e-13		0.88415	0.068728	1.5052	1.058	1	0.88018	0.12129	0.10063		NaN	NaN	NaN	NaN	NaN	NaN	0		U	0.89937
parE	NaN	NaN	NaN	NaN	NaN	NaN	NaN	0		NaN	0.67974	0.52263	0.74651	1	0.9147	0.57015	0.28214		NaN	NaN	NaN	NaN	NaN	NaN	0		U	0.71786
pckA	4.574	3.435	2.9382	1.3913	0.84349	-6.4328	0.97612	1		0.96848	1.0166	0.86858	1.2539	1	0.28041	0.1667	0.34626		1.5147	1.5625	1.942	1	-0.66877	0.28841	0.82487		O	0.82487
pcnB	1.1099	1.0141	1.101	0.82375	1.0705	-0.18268	0.13075	0.67963		NaN	1.1625	1.8896	NaN	1	-0.95291	0.1406	0.66236		1.1161	0.63771	1.0017	1	0.096789	0.020914	0.10942		S	0.4009
pdxB	0.82628	0.8245	0.87616	0.7877	1.0849	0.34146	0.45022	0.092528		1.208	1.1562	1.2326	0.92267	1	-0.52309	0.63425	0.97934		0.92357	0.92976	0.84639	1	0.088572	0.19219	0.045031		A	0.8487
pdxH	1.1275	0.89619	1.0293	0.97045	1.0118	-0.098144	0.073349	0.97281		1.1741	1.1278	1.2424	1.0014	1	-0.37668	0.52909	0.99994		0.72078	0.78799	0.78739	1	0.36881	0.89042	0.0042796		S	0.96859
pdxJ	1.4688	1.4784	1.2344	0.65259	1.139	-0.97643	0.4579	0.99997		1.4117	1.2721	1.2636	1.0429	1	-0.81619	0.95967	0.99996		0.81561	0.71218	0.97241	1	0.35473	0.66119	0.32818		S	0.67177
pdxK	1.2947	0.88943	0.80709	0.92525	NaN	-0.77887	0.39583	0.17295		1.2881	1.0464	1.2594	1.3069	1	-0.21386	0.092727	0.95306		NaN	NaN	NaN	NaN	NaN	NaN	0		S	0.16483
pepA	1.1401	1.0329	1.0652	1.0425	0.98299	-0.20623	0.70537	0.58298		2.0217	1.8412	1.8179	1.2113	1	-2.0557	0.91228	0.98971		1.4983	1.0743	1.0225	1	-0.55067	0.53008	0.79667		O	0.79325
pepB	0.87568	0.70648	0.69202	0.49494	1.202	0.37706	0.11051	0.99438		1.0126	0.96404	0.89759	0.91553	1	-0.067323	0.075723	0.6208		1.3826	1.3406	1.1558	1	-0.563	0.98255	0.98713		O	0.98503
pepD	1.1197	1.0252	1.0318	0.90434	1.0383	-0.17954	0.29612	0.72609		1.2572	1.0306	1.0208	0.91184	1	-0.50925	0.6764	0.96555		0.63718	0.72259	0.75422	1	0.48665	0.94338	0.012094		S	0.6926
pepN	1.7054	1.4926	1.374	1.0194	0.99225	-1.2803	0.9435	0.99936		1.3369	1.1829	1.1236	0.98031	1	-0.68561	0.9478	0.95493		0.89681	0.92057	0.89741	1	0.13199	0.70655	0.38078		S	0.59094
pepP	1.8117	1.6226	1.5009	1.2416	0.90337	-1.5084	0.99337	0.99562		1.5154	1.1899	1.1966	0.91267	1	-1.0377	0.85556	1		0.83446	0.82841	1.0645	1	0.28519	0.55552	0.006922		S	0.98873
pepQ	1.3828	1.1024	1.2122	1.0869	0.96524	-0.58211	0.75067	0.79788		1.5594	1.3742	1.2269	0.9251	1	-1.2294	0.94233	0.99864		0.70091	0.89151	0.8814	1	0.34694	0.75705	0.00014976		S	0.79667
pfkA	0.86762	0.83756	0.8813	0.94135	1.0235	0.29314	0.86292	0.0047369		1.5584	1.5599	1.4297	1.0144	1	-1.2886	0.88234	0.99958		1.0795	1.0317	1.03	1	-0.094203	0.79465	0.71599		O	0.7157
pfkB	NaN	NaN	NaN	NaN	NaN	NaN	NaN	0		1.407	1.3887	1.1947	0.56578	1	-1.3329	0.63138	0.98988		NaN	NaN	NaN	NaN	NaN	NaN	0		A	0.98988
pflA	NaN	NaN	NaN	NaN	NaN	NaN	NaN	0		1.132	0.88549	0.78714	0.86894	1	-0.23605	0.13291	0.24001		0.84179	0.71161	1.0183	1	0.33767	0.52718	0.00017755		A	0.23997
pflB	1.4574	1.2406	1.2088	1.0394	0.98422	-0.76821	0.92392	0.99056		1.3811	1.2823	1.1961	0.92315	1	-0.88335	0.90933	0.99663		0.50871	0.57458	0.73386	1	0.70231	0.99679	0.00045209		S	0.98677
pgi	0.64309	0.65955	0.75964	1.0238	0.9905	0.72245	0.86805	0.002453		1.2066	1.0534	1.0135	0.94914	1	-0.41103	0.75292	0.84187		0.5279	0.66403	0.83881	1	0.65101	0.96803	9.1342e-05		A	0.83972
pgk	0.72245	0.71478	0.81178	0.9138	1.0345	0.56708	0.95361	0.0031464		1.2966	1.2077	1.2826	1.013	1	-0.61779	0.78489	0.965		0.39881	0.49296	0.65961	1	0.84833	0.99423	2.6204e-09		A	0.96197
pgl	1.1997	0.87546	0.70056	1.1463	0.94146	-0.083235	0.0090941	0.37855		1.7904	1.3947	NaN	0.91832	1	-1.6169	0.92556	0.99416		NaN	NaN	NaN	NaN	NaN	NaN	0		S	0.37634
pgm	1.2089	1.0761	0.98746	0.83445	1.0662	-0.31861	0.2937	0.69763		1.6256	1.2042	1.1585	0.92424	1	-1.2085	0.83992	0.99245		0.71059	0.87213	1.0294	1	0.37901	0.65708	0.23525		S	0.52949
pheA	0.82473	0.773	0.80804	0.92562	NaN	0.27893	0.55269	0.24301		1.7647	1.6106	1.6388	0.94458	1	-1.725	0.8462	0.99438		0.79815	0.84781	0.89799	1	0.27661	0.9936	0.073349		A	0.69752
pheS	0.68507	0.80158	0.84946	0.94253	1.023	0.54965	0.97634	0.048139		1.1286	1.1724	1.0543	0.97154	1	-0.3553	0.75365	0.81684		0.64933	0.70937	0.75568	1	0.48235	0.94899	0.045356		A	0.74225
pheT	0.66631	0.78373	0.76062	0.94389	1.0224	0.60525	0.95579	0.0053464		1.3024	1.1407	1.1277	0.96996	1	-0.61084	0.91212	0.89513		0.51309	0.57902	0.68002	1	0.6841	0.97023	0.00031185		A	0.89007
phoP	0.99489	0.78146	0.88956	0.86769	1.0529	0.16509	0.12897	0.23858		1.3796	1.2609	1.5516	1.1701	1	-0.65413	0.42001	0.97424		1.1843	1.8732	1.1485	1	-0.67813	0.29293	0.33473		O	0.32817
pifA	0.80723	0.72047	0.76776	0.48092	1.2076	0.43365	0.14899	0.0033229		0.6125	0.94705	0.86818	0.73626	1	0.40838	0.28491	4.0473e-07		1.1076	1.4117	1.0331	1	-0.34857	0.33252	0.61697		R	0.61492
pifC	1.5834	1.6106	1.411	1.0081	0.99676	-1.2169	0.88784	0.98308		0.7072	0.71738	0.83544	1.0453	1	0.71389	0.88756	0.0053577		1.1663	0.97461	1.0003	1	-0.15542	0.30023	0.60017		O	0.59007
plsB	1.5957	1.1546	1.3167	0.97631	1.0095	-0.91251	0.70387	0.99606		0.82114	0.86235	0.98297	1.0112	1	0.39132	0.85683	0.22567		NaN	NaN	NaN	NaN	NaN	NaN	0		C	0.77127
pmbA	1.014	1.0015	0.98923	1.1393	0.94427	-0.0043918	0.0001978	0.36173		1.016	0.96543	0.81336	0.78841	1	-0.18757	0.12993	0.58699		1.0661	0.87226	1.0471	1	0.017871	0.0040503	0.40562		S	0.1262
pncB	NaN	NaN	NaN	NaN	NaN	NaN	NaN	0		0.96729	1.0239	1.2165	0.84653	1	-0.11962	0.034247	0.78947		1.1242	1.1527	1.229	1	-0.17109	0.31177	0.31584		O	0.24935
pnp	1.0718	1.0711	1.0253	1.0379	0.98484	-0.1382	0.79776	0.66184		0.86316	0.91968	0.90373	0.91725	1	0.20074	0.69614	0.27264		1.4844	1.4305	1.3059	1	-0.69001	0.97897	0.99699		O	0.75177
pntA	0.56364	0.59661	0.64093	0.81037	1.0759	0.8721	0.92589	0.00016408		1.6098	1.6075	1.5515	0.94191	1	-1.4774	0.80602	0.99999		0.4203	0.54371	0.74516	1	0.8137	0.99602	4.9346e-20		A	0.99983
pntB	0.59038	0.59733	0.64507	0.82534	1.0699	0.83889	0.91548	0.0029311		1.6899	1.6192	1.6348	0.94677	1	-1.6114	0.80705	1		0.31271	0.4117	0.61447	1	0.97571	0.99499	1.8696e-06		A	0.99707
polA	1.2494	1.1744	0.82427	0.99416	1.0023	-0.38259	0.28611	0.63345		0.73795	NaN	0.86626	0.85169	1	0.42558	0.79756	0.26676		2.0406	2.0792	2.5447	1	-1.3916	0.43965	0.34428		O	0.25175
potD	1.0455	0.93617	0.93263	0.97389	NaN	-0.1353	0.20297	0.48441		1.3053	1.1524	1.2142	0.98353	1	-0.61561	0.84542	0.98567		0.50344	0.60591	0.82141	1	0.7071	0.97929	1.3665e-08		S	0.47747
potF	1.1847	0.9417	0.88294	0.95464	NaN	-0.49106	0.4163	0.69067		1.5816	1.5189	1.4303	1.1737	1	-1.1476	0.93151	0.99402		1.1265	1.0762	1.0718	1	-0.16036	0.91654	0.71889		O	0.71756
ppa	0.88053	0.83762	0.92442	0.97071	NaN	0.26569	0.65705	0.18232		0.83717	0.92509	0.88155	0.86872	1	0.19367	0.40437	0.062111		0.98832	0.97945	0.95942	1	0.015861	0.082842	0.41964		U	0.44507
ppc	0.6549	0.67019	0.80599	0.90689	1.0372	0.6806	0.96681	0.01158		1.9326	1.9387	1.7022	0.92473	1	-2.2466	0.86195	1		0.42184	0.50906	0.67127	1	0.81753	0.99387	4.7621e-09		A	0.98842
ppiA	NaN	NaN	NaN	NaN	NaN	NaN	NaN	0		1.2931	1.2613	1.5047	1.0955	1	-0.58541	0.38713	0.52264		0.46533	0.57716	0.63035	1	0.72397	0.94357	0.12242		A	0.45865
ppiB	0.51177	0.48735	0.53902	0.59021	1.1639	1.0138	0.68944	4.4817e-13		1.0782	1.0515	1.0707	0.7786	1	-0.36956	0.37251	0.99717		0.89681	1.0876	1.3287	1	0.12139	0.04192	0.9951		A	0.0048908
ppiC	0.89219	0.77003	1.0957	1.0371	NaN	0.50645	0.3634	0.19418		NaN	NaN	NaN	NaN	NaN	NaN	NaN	0		0.87219	0.7822	0.89098	1	0.23826	0.68586	0.0016206		U	0.80451
ppiD	1.0588	0.99791	0.92237	0.91987	1.0321	-0.059702	0.048656	0.53298		1.0139	1.0281	1.0311	0.98278	1	-0.059685	0.37559	0.60246		1.2158	1.2446	1.0351	1	-0.35973	0.8106	0.85434		O	0.69573
ppk	NaN	NaN	NaN	NaN	NaN	NaN	NaN	0		15.091	18.532	13.033	NaN	NaN	-6.4995	0.092948	0.82418		NaN	NaN	NaN	NaN	NaN	NaN	0		A	0.82418
ppsA	1.9242	1.4346	1.2669	0.91031	1.0359	-1.4961	0.77586	0.99991		0.85455	0.78632	0.75954	0.70559	1	0.12067	0.048387	0.26199		0.29046	0.44766	0.62899	1	0.98013	0.99567	2.0627e-12		C	0.73794
ppx	NaN	NaN	NaN	NaN	NaN	NaN	NaN	0		0.32143	1.0113	0.8428	0.93858	1	1.009	0.52431	0.00078818		NaN	NaN	NaN	NaN	NaN	NaN	0		U	0.99921
pqqL	2.4284	1.6482	1.5136	NaN	0.92039	-2.2833	0.86602	1		0.98153	0.29742	0.93344	1.2058	1	0.72931	0.1923	0.026529		NaN	NaN	NaN	NaN	NaN	NaN	0		C	0.97347
prc	0.92218	0.89434	0.91379	0.84331	1.0627	0.17289	0.24441	0.16762		1.1626	1.1617	0.97484	0.90378	1	-0.46008	0.66735	0.92164		0.81707	0.95131	0.90395	1	0.19684	0.61635	0.14092		A	0.65905
prfA	NaN	NaN	NaN	NaN	NaN	NaN	NaN	0		1.3057	1.1477	0.95625	0.70074	1	-0.86279	0.62315	0.98431		1.6642	1.0071	NaN	NaN	NaN	NaN	0.95655		O	0.94154
prfB	0.72327	0.73899	0.80375	0.86914	1.0523	0.54834	0.92315	0.016018		0.87995	0.79673	0.95	0.96151	1	0.30162	0.60319	0.17881		1.7139	1.2896	1.1692	1	-0.8698	0.78768	0.95833		R	0.77437
prfC	0.60967	0.51908	0.76394	0.82939	1.0682	0.83942	0.85172	6.9783e-06		0.78947	0.75808	0.93185	0.87097	1	0.38828	0.64892	0.0012485		1.603	1.5431	1.1687	1	-0.907	0.93539	0.99969		R	0.99844
prlC	0.98739	0.87805	0.92217	0.87144	1.0514	0.10347	0.099408	0.46622		1.24	1.1452	1.1039	0.93671	1	-0.54568	0.89019	0.91704		0.57031	0.67764	0.77963	1	0.58722	0.9922	0.00065265		A	0.48918
proA	NaN	NaN	NaN	NaN	NaN	NaN	NaN	0		2.4593	1.7063	1.5458	NaN	1	-2.6975	0.9319	0.99727		NaN	NaN	NaN	NaN	NaN	NaN	0		A	0.99727
proB	0.84847	1.3684	0.7226	1.0081	0.99674	0.0093161	8.0548e-05	0.072161		0.85993	0.95336	0.87012	0.71527	1	-0.0045945	7.6138e-05	0.2973		1.0589	1.1393	1.2059	1	-0.10089	0.12064	0.79257		O	0.27582
proC	1.4438	0.82506	1.7742	0.7071	1.1172	-0.63577	0.11362	0.29276		NaN	NaN	NaN	NaN	NaN	NaN	NaN	0		0.2352	0.24116	0.74659	1	1.1839	0.93265	1.5666e-06		C	0.29276
proQ	0.98523	0.78015	NaN	1.0372	0.98513	0.18103	0.18116	0.3153		0.94856	0.94427	0.93911	1.0528	1	0.17311	0.53476	0.2509		1.4797	1.3845	1.348	1	-0.64922	0.92743	0.9957		R	0.5107
proS	0.76514	0.8053	0.85713	0.98348	1.0066	0.44992	0.96054	0.047015		0.82552	0.96195	0.91858	1.0182	1	0.32263	0.75291	0.20408		0.96558	0.95544	1.0073	1	0.063321	0.59932	0.38138		U	0.46922
proX	NaN	NaN	NaN	NaN	NaN	NaN	NaN	0		3.1513	2.4771	2.2128	0.51507	1	-4.9559	0.8899	1		NaN	NaN	NaN	NaN	NaN	NaN	0		A	1
prpB	4.9997	3.1278	1.7646	1.8531	0.65878	-6.4465	0.82486	1		NaN	NaN	NaN	NaN	NaN	NaN	NaN	0		NaN	NaN	NaN	NaN	NaN	NaN	0		C	1
prs	0.95469	0.85432	0.89456	0.9248	1.0301	0.1702	0.35858	0.49425		0.92388	0.88379	0.9265	0.97326	1	0.18208	0.68344	0.21448		0.91045	0.91885	1.0376	1	0.1479	0.54668	0.18141		U	0.32521
psd	1.4626	1.2274	0.88019	0.95357	NaN	-1.2714	0.69171	0.94811		1.629	1.2681	1.3949	0.94688	1	-1.2507	0.83794	0.97063		NaN	NaN	NaN	NaN	NaN	NaN	0		S	0.92026
pspA	NaN	NaN	NaN	NaN	NaN	NaN	NaN	0		1.3455	1.1193	1.1255	0.98443	1	-0.64969	0.86403	0.83198		5.0443	4.497	2.0402	1	-6.0153	0.93149	1		O	0.83198
pspB	NaN	NaN	NaN	NaN	NaN	NaN	NaN	0		NaN	NaN	NaN	NaN	NaN	NaN	NaN	0		3.1155	3.2167	1.6257	1	-3.3603	0.90008	1		R	1
pssA	1.5664	1.445	1.3408	1.3377	0.86491	-1.0438	0.83744	0.73527		0.9104	0.95641	1.1565	0.73109	1	-0.085979	0.013358	0.39654		NaN	NaN	NaN	NaN	NaN	NaN	0		S	0.29157
pta	1.0786	1.0748	1.0651	0.99237	1.0031	-0.16199	0.82641	0.64647		1.0926	1.0704	1.002	0.94367	1	-0.24874	0.73725	0.75013		0.95307	0.97722	1.0279	1	0.067429	0.43062	0.42743		S	0.27766
pth	0.63601	0.92007	0.90834	0.96448	NaN	0.69477	0.65862	0.4203		0.89559	0.66422	0.93104	1.1226	1	0.52315	0.41227	0.20468		1.1251	1.2442	1.2739	1	-0.21722	0.29164	0.61384		R	0.28301
ptrA	NaN	NaN	NaN	NaN	NaN	NaN	NaN	0		1.458	1.6723	1.5817	NaN	1	-1.0243	0.54698	0.8601		NaN	NaN	NaN	NaN	NaN	NaN	0		A	0.8601
ptsG	0.37576	0.28966	0.25589	0.65623	1.1375	1.3829	0.77134	1.5396e-05		0.60191	0.61902	0.70607	0.93252	1	0.85182	0.92315	0.032582		0.45282	0.60811	0.71706	1	0.73623	0.98349	4.6327e-07		U	0.9674
ptsH	0.97285	0.75026	0.64285	0.64602	1.1416	0.25196	0.071859	0.97992		0.73459	0.78495	0.71105	0.62441	1	0.23711	0.12165	0.3824		0.84556	0.94913	0.91265	1	0.17071	0.66723	0.67047		U	0.0040856
ptsI	0.44873	0.43138	0.43822	0.75511	1.098	1.1653	0.86198	3.37e-08		1.3578	1.2671	1.2983	1.0703	1	-0.70416	0.88457	0.96968		0.56292	0.7075	0.85089	1	0.59171	0.95892	0.0010701		A	0.96864
ptsN	1.0393	0.79829	0.82346	0.93159	NaN	-0.16447	0.067555	0.87005		1.1688	1.2674	1.2511	1.0222	1	-0.44979	0.55038	0.99726		1.31	1.2621	1.2149	1	-0.42965	0.95311	1		O	0.99964
purA	0.6007	0.64822	0.6502	0.90917	1.0363	0.79826	0.93834	0.00016007		1.1063	1.0553	1.0301	0.87861	1	-0.32133	0.60855	0.88342		0.50419	0.59192	0.73913	1	0.69772	0.99877	3.5087e-05		A	0.88325
purB	0.60039	0.65848	0.70567	0.85558	1.0578	0.77467	0.96742	0.034381		0.88722	0.98659	0.96388	1.0655	1	0.24966	0.64125	0.2453		0.75366	0.87101	0.67461	1	0.26246	0.33023	0.040804		U	0.69901
purC	0.8193	0.7753	0.78166	0.85248	1.059	0.40965	0.67048	0.00077858		0.7021	0.79679	0.95747	1.005	1	0.6211	0.89348	0.0029303		0.48937	0.48508	0.70904	1	0.7703	0.97012	1.5626e-05		U	0.99628
purD	0.79558	0.63259	0.61319	0.88736	1.0451	0.5748	0.55233	0.18245		0.71656	0.80235	0.85075	0.78914	1	0.39903	0.61034	0.33917		0.45193	0.52199	0.66266	1	0.77719	0.98368	1.4001e-05		U	0.54025
purE	0.89267	0.60151	0.8028	0.79948	1.0802	0.42435	0.32661	1.7211e-13		0.57157	0.63548	0.65614	0.59215	1	0.57357	0.45445	0.12683		0.76675	0.95233	0.93695	1	0.25465	0.60473	0.15101		U	0.74131
purF	0.58233	0.65687	0.62247	0.89241	1.043	0.8203	0.9246	0.018211		0.64806	0.72963	0.7875	0.87205	1	0.63933	0.95624	0.10669		0.88918	0.97846	0.96417	1	0.11912	0.59104	0.3395		U	0.57929
purH	0.72419	0.70547	0.79056	0.95358	1.0186	0.57921	0.92956	0.043673		0.65228	0.72566	0.89086	0.85816	1	0.61736	0.86042	0.00080726		0.41205	0.55306	0.72305	1	0.81204	0.99572	6.4602e-06		U	0.95555
purK	0.82737	0.70181	0.81894	0.95346	1.0186	0.44768	0.70988	0.039825		NaN	NaN	NaN	NaN	NaN	NaN	NaN	0		NaN	NaN	NaN	NaN	NaN	NaN	0		U	0.96017
purL	0.82437	0.81133	0.78771	0.92948	1.0282	0.38452	0.79304	0.11616		0.74837	0.89863	0.97589	0.95541	1	0.42806	0.77199	0.10228		0.66181	0.8131	0.90624	1	0.43882	0.89498	0.013322		U	0.78287
purM	0.65866	0.68319	0.71484	0.81283	1.0749	0.68086	0.87199	0.00037191		0.60818	0.76735	0.90468	0.9424	1	0.73433	0.92985	0.0001735		0.55297	0.67692	0.79575	1	0.60875	0.98895	5.6212e-06		U	0.99945
purN	NaN	NaN	NaN	NaN	NaN	NaN	NaN	0		NaN	NaN	NaN	NaN	NaN	NaN	NaN	0		0.96732	1.2083	0.79357	1	-0.13292	0.058964	0.77923		R	0.77923
purR	0.87767	1.1157	1.0084	0.93842	1.0246	0.067838	0.030823	0.40195		0.70432	0.78996	0.81535	1.0679	1	0.68825	0.87359	0.0019828		1.6142	1.3343	1.2197	1	-0.78375	0.90772	0.99822		R	0.5958
purT	0.77258	0.68939	0.67823	0.89858	1.0406	0.55162	0.70505	0.027313		0.52614	0.74679	0.99041	0.94222	1	0.8735	0.78677	0.0036544		0.58701	0.67089	0.75853	1	0.56977	0.98683	9.5805e-05		U	0.96904
purU	0.58066	0.59082	0.63558	0.8562	1.0575	0.85989	0.93352	0.00099455		0.89595	0.99145	1.0105	0.97607	1	0.14685	0.43888	0.24435		1.2754	1.2414	1.3023	1	-0.3639	0.66413	0.92696		R	0.69976
putP	2.9792	2.6326	1.9399	1.3642	NaN	-4.0568	0.9663	0.95871		1.4258	1.9113	1.6753	1.8153	1	-0.60062	0.11568	0.030291		NaN	NaN	NaN	NaN	NaN	NaN	0		S	0.02904
pykA	1.9292	1.7095	1.5777	1.2791	0.88838	-1.7254	0.99256	0.9999		1.2724	1.1234	1.1603	1.0125	1	-0.51337	0.89038	0.94107		0.60193	0.6428	0.76552	1	0.57261	0.98841	0.00087447		S	0.94016
pykF	0.36531	0.40982	0.46682	0.78382	1.0865	1.2781	0.94551	0.00011888		0.928	0.87433	0.89602	0.98055	1	0.19076	0.53898	0.29578		0.59641	0.65861	0.73046	1	0.56165	0.96457	0.011122		U	0.69631
pyrB	1.2043	1.0699	0.98124	0.89291	1.0428	-0.30258	0.37709	0.99571		1.2074	1.0621	0.84388	1.2557	1	-0.12476	0.024337	0.92179		NaN	NaN	NaN	NaN	NaN	NaN	0		S	0.91783
pyrC	1.0241	1.0967	0.73442	0.82149	1.0714	-0.046408	0.004486	0.49845		1.0195	0.95139	0.99038	0.81594	1	-0.16638	0.17675	0.69232		NaN	NaN	NaN	NaN	NaN	NaN	0		S	0.34508
pyrD	1.1905	1.0529	1.1614	1.4079	0.83683	-0.27419	0.094372	0.94026		0.74836	0.86888	0.79365	0.87644	1	0.38532	0.69037	0.0063565		0.93791	1.0254	1.1661	1	0.082749	0.071097	0.51001		C	0.45779
pyrE	0.56829	0.69473	0.76894	0.83601	1.0656	0.77416	0.95647	0.0024329		NaN	NaN	NaN	NaN	NaN	NaN	NaN	0		NaN	NaN	NaN	NaN	NaN	NaN	0		U	0.99757
pyrF	1.0428	1.1043	0.83913	0.93766	NaN	-0.36629	0.29893	0.99641		1.2448	0.87088	0.83523	1.0722	1	-0.2163	0.073505	0.43727		1.951	NaN	1.8446	1	-1.3413	0.82876	0.81703		O	0.81538
pyrG	0.67736	0.71288	0.77049	0.8908	1.0437	0.63168	0.97459	0.10728		0.66853	0.651	0.745	0.79852	1	0.59749	0.77523	0.089002		0.78343	0.77108	0.94024	1	0.34607	0.88857	0.047213		U	0.77487
pyrH	0.5995	0.88343	0.74698	0.80181	1.0793	0.61364	0.6545	0.0017404		0.67878	0.69638	0.72373	0.81427	1	0.56448	0.77916	0.0047071		0.73078	0.70234	0.70505	1	0.39257	0.71581	7.5187e-21		U	0.99356
qor	NaN	NaN	NaN	NaN	NaN	NaN	NaN	0		3.3832	2.6631	1.9766	1.1004	1	-4.8976	0.98625	0.99999		NaN	NaN	NaN	NaN	NaN	NaN	0		A	0.99999
queF	NaN	NaN	NaN	NaN	NaN	NaN	NaN	0		NaN	NaN	NaN	NaN	NaN	NaN	NaN	0		NaN	1.8619	1.5185	NaN	NaN	NaN	0.79039		R	0.79039
raiA	NaN	NaN	NaN	NaN	NaN	NaN	NaN	0		1.2989	1.1657	1.4705	0.79352	1	-0.80504	0.40356	0.99988		NaN	NaN	NaN	NaN	NaN	NaN	0		A	0.99988
rbfA	0.71583	0.70748	0.78127	0.83538	1.0658	0.58075	0.85865	0.095171		0.84546	0.55027	0.98381	0.85186	1	0.42938	0.24219	0.0088994		2.7734	2.1141	1.4796	1	-2.3834	0.92379	1		R	0.89678
rbsA	4.4048	3.2965	2.8451	1.9177	0.63292	-6.0683	0.98741	1		1.0471	1.0474	1.0012	1.0347	1	-0.075894	0.43387	0.54217		0.31611	0.83593	0.73967	1	0.74556	0.63089	4.6045e-26		S	0.54217
rbsB	5.1491	3.5912	2.8365	1.1853	0.9259	-7.2388	0.93346	1		1.4443	1.1927	1.2297	1.5954	1	-0.29465	0.069313	0.6426		0.20809	0.36457	0.54353	1	1.0965	0.98955	6.3912e-19		S	0.6426
rbsC	3.6355	3.0686	2.4957	1.6316	0.74735	-4.911	0.99853	1		0.91981	1.0708	0.86093	0.98085	1	0.06438	0.027771	0.36066		NaN	NaN	NaN	NaN	NaN	NaN	0		C	0.63934
rbsD	3.2667	2.506	1.935	1.3623	NaN	-4.5709	0.96212	0.99999		NaN	NaN	NaN	NaN	NaN	NaN	NaN	0		NaN	NaN	NaN	NaN	NaN	NaN	0		C	0.99999
rbsK	3.5153	2.7979	2.3681	1.7153	0.71389	-4.5479	0.99016	1		0.77319	0.8147	1.0376	1.4222	1	0.8805	0.50042	0.0098151		0.42034	0.71725	0.62564	1	0.68578	0.78461	6.9198e-13		C	0.99018
rcsB	1.0456	0.99948	0.98741	0.95017	1.0199	-0.057074	0.13889	0.6785		1.3604	1.3368	1.1785	1.1526	1	-0.67584	0.8978	0.99271		1.4346	1.239	1.1884	1	-0.54928	0.91309	0.99953		O	0.99719
rcsF	0.67245	0.86446	0.53125	0.65044	1.1398	0.57375	0.31705	0.98473		2.4169	2.3272	1.8501	1.0936	1	-3.1374	0.94556	1		NaN	NaN	NaN	NaN	NaN	NaN	0		A	0.015271
rdgB	0.64567	2.3028	0.99642	0.5825	1.167	-0.45395	0.02331	0.2434		0.70558	0.9002	0.92329	0.94272	1	0.48506	0.8047	0.13196		1.1842	1.2695	1.1646	1	-0.31548	0.75733	0.98818		O	0.33918
recA	1.1124	1.0241	1.0644	0.94876	1.0205	-0.17376	0.45035	0.8012		1.0368	1.1092	1.0596	0.97701	1	-0.16088	0.41415	0.62465		0.84262	0.85536	0.90803	1	0.22858	0.98692	0.25572		S	0.37249
relA	NaN	NaN	NaN	NaN	NaN	NaN	NaN	0		2.8201	2.8252	NaN	1.4122	NaN	-3.5234	0.88583	0.99605		NaN	NaN	NaN	NaN	NaN	NaN	0		A	0.99605
rffA	NaN	NaN	NaN	NaN	NaN	NaN	NaN	0		1.1318	0.80775	0.90215	1.0592	1	-0.0086564	0.00019583	0.63199		NaN	NaN	NaN	NaN	NaN	NaN	0		A	0.63199
rhlB	NaN	NaN	NaN	NaN	NaN	NaN	NaN	0		0.4985	0.68715	0.53469	0.34417	1	0.42675	0.12621	0.48115		1.0091	0.9956	0.55013	1	-0.099313	0.018689	0.48818		R	0.25329
rhlE	NaN	NaN	NaN	NaN	NaN	NaN	NaN	0		NaN	NaN	NaN	NaN	NaN	NaN	NaN	0		2.911	2.3805	1.4637	1	-2.6863	0.93048	1		R	1
rho	0.7529	0.75046	0.79291	0.93474	1.0261	0.51206	0.94109	0.058674		0.81154	0.876	0.93436	0.89494	1	0.29096	0.7406	0.1538		2.312	2.0886	1.7433	1	-1.8406	0.99378	1		R	0.79655
ribE	4.4472	0.86927	0.84588	0.94021	1.0239	-4.1382	0.37456	0.34632		1.1451	0.96714	0.85557	0.82362	1	-0.36109	0.34094	0.99889		1.4477	1.0865	0.99086	1	-0.51252	0.54741	1		O	0.99928
ribH	0.76564	0.79721	0.9654	1.018	0.9928	0.43235	0.73971	0.024543		0.84704	0.82171	0.88753	0.96936	1	0.34585	0.86065	0.088774		0.69228	0.68564	0.72053	1	0.44519	0.83941	0.0063034		U	0.88326
rihC	2.2507	1.4809	1.4816	1.1866	NaN	-2.3203	0.7906	0.99989		NaN	NaN	NaN	NaN	NaN	NaN	NaN	0		NaN	NaN	NaN	NaN	NaN	NaN	0		C	0.99989
rimM	0.74745	1.0175	0.79987	0.89383	1.0425	0.33795	0.36947	1.2739e-06		2.3216	1.8402	1.5127	1.5799	1	-2.1678	0.86105	0.50129		0.85053	0.88723	0.85202	1	0.18997	0.70248	0.37399		A	0.31381
rimN	NaN	NaN	NaN	NaN	NaN	NaN	NaN	0		0.26552	0.85431	0.82494	0.67066	1	0.9615	0.49975	0.29372		4.7673	2.8541	3.8958	1	-4.3716	0.70275	0.75693		R	0.5346
rimO	NaN	NaN	NaN	NaN	NaN	NaN	NaN	0		NaN	NaN	NaN	NaN	NaN	NaN	NaN	0		1.4345	1.3033	1.2893	1	-0.56665	0.92354	1		R	1
rlmE	NaN	NaN	NaN	NaN	NaN	NaN	NaN	0		NaN	NaN	NaN	NaN	NaN	NaN	NaN	0		1.2807	1.1338	1.0167	1	-0.36415	0.76083	0.99942		R	0.99942
rlmI	NaN	NaN	NaN	NaN	NaN	NaN	NaN	0		NaN	NaN	NaN	NaN	NaN	NaN	NaN	0		1.3235	1.3408	1.0869	1	-0.51678	0.88658	0.99694		R	0.99694
rlmL	NaN	NaN	NaN	NaN	NaN	NaN	NaN	0		NaN	NaN	NaN	NaN	NaN	NaN	NaN	0		2.0703	1.7315	1.4056	1	-1.4497	0.97131	0.99995		R	0.99995
rlmN	0.25534	0.28572	0.88496	0.36874	1.2525	1.365	0.52272	1.7174e-09		NaN	NaN	NaN	NaN	NaN	NaN	NaN	0		NaN	NaN	NaN	NaN	NaN	NaN	0		U	1
rlpB	0.96858	1.4026	1.4306	1.1668	NaN	0.32987	0.070173	0.53372		NaN	NaN	NaN	NaN	NaN	NaN	NaN	0		NaN	NaN	NaN	NaN	NaN	NaN	0		U	0.46628
rluB	NaN	NaN	NaN	NaN	NaN	NaN	NaN	0		NaN	NaN	NaN	NaN	NaN	NaN	NaN	0		NaN	1.5999	1.114	1	-0.97335	0.80254	0.96818		R	0.96818
rluC	NaN	NaN	NaN	NaN	NaN	NaN	NaN	0		NaN	NaN	NaN	NaN	NaN	NaN	NaN	0		2.0837	2.0448	1.655	1	-1.5985	0.97679	0.98562		R	0.98562
rnb	0.56053	0.61429	0.62273	0.85896	1.0564	0.87247	0.94348	0.00029954		0.752	0.69702	0.83427	0.82157	1	0.45011	0.66194	0.10806		1.108	1.1135	1.0942	1	-0.15891	0.86054	0.70307		R	0.6269
rnc	0.65158	0.77809	0.84304	0.93918	NaN	0.67905	0.96476	0.071349		0.84917	0.9394	0.89974	1.137	1	0.41313	0.59416	0.051337		1.7606	1.5947	1.2781	1	-1.0769	0.98104	1		R	0.88098
rne	0.91313	0.8665	0.86922	0.91838	1.0326	0.21883	0.57457	0.23948		0.92627	0.92607	0.99633	1.0525	1	0.21808	0.69403	0.23742		2.0366	1.7569	1.3942	1	-1.4326	0.98085	0.99995		R	0.57993
rng	NaN	NaN	NaN	NaN	NaN	NaN	NaN	0		1.0998	0.7642	0.90086	0.96214	1	-0.017377	0.00083402	0.59102		NaN	NaN	NaN	NaN	NaN	NaN	0		A	0.59102
rnr	1.237	1.1242	1.1607	NaN	0.97508	-0.41542	0.91202	0.78032		1.0957	1.3467	1.0143	0.71869	1	-0.6622	0.37024	1		NaN	NaN	NaN	NaN	NaN	NaN	0		S	0.78032
rodZ	1.1083	0.97687	0.82813	0.88732	1.0451	-0.087741	0.032447	0.7192		1.0321	0.59056	1.0707	1.0444	1	0.28176	0.083869	0.55618		0.91269	0.79002	0.74456	1	0.16192	0.1872	0.056827		C	0.30105
rof	NaN	NaN	NaN	NaN	NaN	NaN	NaN	0		2.3139	1.8367	1.4698	0.91164	1	-2.7727	0.95785	1		NaN	NaN	NaN	NaN	NaN	NaN	0		A	1
rpe	2.3374	1.9612	1.8365	1.3241	NaN	-2.3859	0.98992	0.99957		1.4203	1.1886	1.0351	0.82046	1	-0.96486	0.7862	1		0.72607	1.4594	1.1932	1	0.047415	0.0022658	0.13366		S	0.86597
rph	0.95383	0.91347	NaN	NaN	1.0104	0.12695	0.65123	0.31222		NaN	NaN	NaN	NaN	NaN	NaN	NaN	0		1.2026	1.1192	1.0875	1	-0.26078	0.93681	0.70633		R	0.4858
rpiA	1.0052	0.92044	0.93213	0.81409	1.0744	0.046535	0.012373	0.56322		1.2639	1.1754	1.1892	0.9623	1	-0.58566	0.86484	0.98977		0.56861	0.46698	0.74702	1	0.70761	0.88638	0.10572		A	0.38661
rplA	0.62576	0.73562	0.77316	0.97236	1.0111	0.68641	0.96331	0.00012389		0.59876	0.69236	0.79261	0.94323	1	0.80957	0.99631	0.00018762		1.5831	1.5404	1.2205	1	-0.87435	0.96699	0.99232		R	0.99202
rplB	0.63934	0.69247	0.79644	0.95347	1.0186	0.69114	0.97643	0.00034522		0.62616	0.6616	0.78209	0.88908	1	0.7388	0.9595	0.00040571		1.2689	1.2882	1.2301	1	-0.4	0.86835	0.95967		R	0.95894
rplC	0.64454	0.74545	0.82221	0.99577	1.0017	0.64729	0.93409	0.0013399		0.59595	0.66071	0.80848	0.94146	1	0.83429	0.98293	2.9452e-06		1.8062	1.7129	1.3492	1	-1.1794	0.98904	0.99994		R	0.99859
rplD	0.58216	0.72377	0.75753	0.90062	1.0398	0.74582	0.98916	0.0010242		0.57848	0.63718	0.71341	0.88764	1	0.83345	0.9578	0.0025463		1.4808	1.3869	1.2573	1	-0.67051	0.99697	0.99447		R	0.99092
rplE	0.65352	0.70836	0.82407	0.98655	1.0054	0.65946	0.93848	0.00058923		0.63613	0.69278	0.76696	0.86016	1	0.67457	0.94139	0.00030239		1.884	1.7931	1.38	1	-1.3005	0.98623	0.99995		R	0.99906
rplF	0.78385	0.82226	0.8873	1.0305	0.98781	0.41249	0.83585	0.093248		0.72279	0.76562	0.86821	0.95404	1	0.56817	0.98202	0.0052101		1.3597	1.284	1.1143	1	-0.51445	0.96513	0.95206		R	0.85878
rplI	0.64755	0.75907	0.7132	0.96983	1.0121	0.65775	0.90577	0.01624		0.65547	0.71923	0.87383	0.88128	1	0.63936	0.91871	0.024285		1.2221	1.169	1.0811	1	-0.31169	0.98013	0.91632		R	0.87955
rplJ	0.74219	0.72068	0.78168	0.90435	1.0383	0.54503	0.9176	0.0018029		0.76424	0.70174	0.79806	0.92915	1	0.5294	0.79691	0.00035063		1.2934	1.191	1.1289	1	-0.38805	0.96669	0.95017		R	0.94812
rplK	0.6524	0.74906	0.7889	0.93315	1.0267	0.63783	0.99574	0.016914		0.69795	0.67679	0.80025	1.0835	1	0.79496	0.81519	0.0039682		1.9859	1.8323	1.2797	1	-1.449	0.94676	0.9993		R	0.9785
rplL	0.66251	0.78373	0.76914	0.94044	1.0238	0.60769	0.96492	0.00051488		0.66033	0.73086	0.80993	0.88602	1	0.63102	0.96918	0.0015295		1.4221	1.2597	1.0669	1	-0.57377	0.86762	0.99165		R	0.98962
rplM	0.62668	0.70945	0.78411	0.91016	1.0359	0.69492	0.99935	1.8653e-08		0.64491	0.67034	0.80034	0.89074	1	0.70367	0.95056	1.272e-07		1.5469	1.4485	1.2042	1	-0.78584	0.98225	1		R	1
rplN	0.70512	0.787	0.89123	1.1415	0.94341	0.54101	0.57615	0.0032103		0.73363	0.7254	0.8873	0.91401	1	0.54185	0.88046	0.00838		1.8188	1.7287	1.4009	1	-1.191	0.99506	1		R	0.98844
rplO	0.66889	0.72816	0.83074	0.93489	1.026	0.62169	0.98655	0.001528		0.7839	0.89623	0.9705	1.0695	1	0.48035	0.83086	0.076587		1.3793	1.2198	1.1373	1	-0.49162	0.92801	0.96741		R	0.89195
rplP	0.73065	0.72805	0.85905	1.0527	0.97892	0.54857	0.7729	0.00046108		0.67805	0.70816	0.77415	0.811	1	0.55154	0.8138	0.0064403		0.96142	0.90887	0.91837	1	0.076998	0.32479	0.37573		U	0.61997
rplQ	0.66706	0.68009	0.8082	1.0325	0.98702	0.66879	0.84831	0.00036516		0.76986	0.68914	0.79845	0.87239	1	0.47683	0.70614	0.0068261		1.7761	1.5015	1.2318	1	-1.0468	0.93952	1		R	0.99281
rplR	0.48788	0.41671	0.45802	0.78998	NaN	0.78296	0.64333	0.045765		0.72861	0.80388	0.92792	0.9833	1	0.55566	0.94814	0.00014266		1.289	1.4796	0.83219	1	-0.61637	0.43778	0.95141		R	0.90774
rplS	0.69044	0.74809	0.88612	1.0299	0.98805	0.57687	0.83588	0.00014203		0.61647	0.70151	0.7806	0.85122	1	0.69018	0.94865	0.0007725		1.419	1.3448	1.0894	1	-0.6166	0.91454	0.99999		R	0.99908
rplT	0.64776	0.73708	0.86765	1.0593	0.9763	0.64347	0.79641	9.808e-08		0.72418	0.71153	0.85108	0.95304	1	0.60484	0.91874	0.023841		1.6326	1.2947	1.1098	1	-0.80159	0.80905	0.99608		R	0.97233
rplU	0.61507	0.71644	0.77225	0.92557	1.0298	0.70864	0.99755	4.3711e-29		0.77405	0.72874	0.73292	0.84424	1	0.41891	0.5893	1.0591e-10		1.4138	1.4733	1.1823	1	-0.66864	0.90854	0.99999		R	0.99999
rplV	0.72952	0.75506	0.83997	1.0124	0.99506	0.5333	0.8903	0.00042982		0.71073	0.72861	0.84752	0.89913	1	0.56371	0.93333	0.00059229		1.1773	1.1415	1.0623	1	-0.25324	0.97659	0.86014		R	0.85926
rplW	0.6222	0.81198	0.80415	0.92676	1.0293	0.62961	0.93123	0.0010513		NaN	NaN	NaN	NaN	NaN	NaN	NaN	0		NaN	NaN	NaN	NaN	NaN	NaN	0		U	0.99895
rplX	0.66629	0.7286	0.80843	0.92442	1.0302	0.62893	0.99705	0.00020505		0.6095	0.70302	0.78193	0.9749	1	0.81502	0.98236	0.00024786		1.8077	1.7802	1.5079	1	-1.1882	0.97192	0.99999		R	0.99954
rplY	0.71783	0.74161	0.80917	0.98408	1.0064	0.56142	0.9381	7.2734e-05		0.68319	0.73667	0.84972	0.97127	1	0.66818	0.98077	0.0032049		1.6134	1.4892	1.2154	1	-0.87599	0.97656	0.99979		R	0.99651
rpmA	0.89354	1.0367	1.0279	1.1865	0.9254	0.11597	0.055541	0.029118		0.73514	0.68958	0.8616	1.0331	1	0.67733	0.83369	0.0011526		1.1981	1.1253	1.0506	1	-0.26733	0.91908	0.93387		R	0.90563
rpmB	0.67981	0.76202	0.83994	1.0273	0.98906	0.59131	0.87537	4.9479e-12		NaN	NaN	NaN	NaN	NaN	NaN	NaN	0		NaN	1.1914	1.8375	1	-0.4943	0.10909	1		R	1
rpmC	0.60116	0.74647	0.81815	0.94345	1.0226	0.69686	0.96836	3.7762e-05		0.652	0.6801	0.82136	0.83652	1	0.634	0.8808	0.00066629		1.3325	1.257	1.0514	1	-0.48346	0.88447	0.94212		R	0.94145
rpmD	0.6202	0.72594	0.77459	0.95898	1.0164	0.69823	0.97823	9.9565e-11		0.62611	0.52731	0.83629	0.9271	1	0.86808	0.80209	8.5063e-08		1.5811	1.3658	1.2586	1	-0.76051	0.9575	1		R	1
rpmE	0.66644	0.71786	0.81343	0.97887	1.0085	0.6391	0.95433	4.0572e-21		0.62292	0.66845	0.78005	0.84047	1	0.69385	0.92365	8.9093e-09		1.779	1.9153	1.574	1	-1.2256	0.8923	0.99988		R	0.99988
rpmF	0.73197	0.8029	0.80654	1.0379	0.98485	0.50859	0.81874	0.099014		0.72894	0.7628	0.92136	0.96297	1	0.56613	0.92229	1.1469e-05		1.4384	1.3833	1.2332	1	-0.62975	0.99689	1		R	0.90097
rpmG	0.82324	0.91377	0.93646	1.0929	0.96284	0.29727	0.50645	1.7495e-18		0.65782	0.76454	0.81651	0.87719	1	0.60218	0.95402	0.028845		1.4231	1.2979	1.2065	1	-0.56878	0.98327	1		R	0.97116
rpmH	NaN	NaN	NaN	NaN	NaN	NaN	NaN	0		0.70312	0.73073	0.87187	0.81565	1	0.49525	0.74054	0.0067009		NaN	NaN	NaN	NaN	NaN	NaN	0		U	0.9933
rpmI	0.62744	0.69065	0.75998	0.91635	1.0335	0.71245	0.99557	3.1531e-11		0.62256	0.67855	0.73152	0.82692	1	0.67701	0.89384	0.00038169		1.3013	1.158	1.0875	1	-0.38514	0.88317	0.9996		R	0.99922
rpoA	0.92713	0.89103	0.91477	0.9693	1.0123	0.17898	0.7562	0.23777		0.98631	1.0066	1.0299	0.93309	1	-0.046993	0.072498	0.57072		1.3528	1.1976	1.1323	1	-0.45228	0.91891	0.91826		O	0.61779
rpoB	0.91414	0.90328	0.92384	0.97133	1.0115	0.18501	0.90485	0.2326		1.0473	1.0034	1.0209	0.94047	1	-0.13317	0.48952	0.65379		1.0192	1.0188	1.0166	1	-0.027484	0.8659	0.54737		O	0.40194
rpoC	0.90996	0.92293	0.96114	0.97749	1.009	0.16909	0.95783	0.23195		1.0865	1.0647	1.046	0.93066	1	-0.24922	0.69367	0.81459		0.9811	1.0137	0.99521	1	0.01027	0.056447	0.48448		A	0.32253
rpoD	1.2498	1.0049	1.0657	1.0012	0.99951	-0.3266	0.50472	0.85534		1.312	1.1804	1.1087	0.97891	1	-0.64519	0.95102	0.99473		0.83405	0.92231	0.90831	1	0.19758	0.81561	0.17425		S	0.70257
rpoN	NaN	NaN	NaN	NaN	NaN	NaN	NaN	0		1.2237	0.94489	1.1226	1.0828	1	-0.24103	0.21146	0.7719		NaN	NaN	NaN	NaN	NaN	NaN	0		A	0.7719
rpoZ	0.84828	0.83431	0.84214	0.8758	1.0497	0.32289	0.6927	0.10939		0.91206	0.91418	0.73798	0.92853	1	0.1468	0.098544	0.32967		1.0672	0.79351	0.75402	1	0.0033062	4.4899e-05	0.32883		U	0.40069
rpsA	0.64727	0.69494	0.76265	0.89396	1.0424	0.68271	0.98702	0.0039839		0.68909	0.75093	0.83458	0.90378	1	0.58665	0.97598	0.01563		0.97138	0.9801	0.91609	1	0.023926	0.042848	0.45219		U	0.53709
rpsB	0.63237	0.70885	0.77881	0.95628	1.0175	0.69327	0.98149	0.00038275		0.6525	0.70465	0.80181	0.90112	1	0.67663	0.97449	0.0010869		1.2226	1.1966	1.0793	1	-0.32894	0.9692	0.91688		R	0.91553
rpsC	0.67897	0.73963	0.83374	0.95628	1.0175	0.60275	0.97925	0.00058771		0.68343	0.7324	0.81378	0.8759	1	0.584	0.94262	0.00011291		1.0666	0.99496	0.98383	1	-0.068661	0.3246	0.73253		R	0.73202
rpsD	0.63262	0.71073	0.8143	0.94071	1.0237	0.68223	0.98521	1.0694e-05		0.69282	0.71768	0.81144	0.88917	1	0.5923	0.93932	0.002765		1.5745	1.3917	1.1736	1	-0.78667	0.94966	0.99863		R	0.99586
rpsE	0.70167	0.77773	0.82041	0.97405	1.0104	0.55416	0.97123	0.015084		0.65199	0.69828	0.86666	0.90655	1	0.68377	0.94074	0.0019838		1.4333	1.2445	1.2149	1	-0.54575	0.91337	0.89825		R	0.88295
rpsF	0.59705	0.65598	0.71074	0.99122	1.0035	0.7903	0.9235	0.00023201		0.54574	0.57723	0.80528	0.93892	1	0.97104	0.94824	0.0034023		1.5225	1.7482	1.3055	1	-0.91832	0.80116	0.98712		R	0.98353
rpsG	0.64657	0.70976	0.77819	0.9621	1.0152	0.67576	0.97441	1.0539e-06		0.74379	0.78729	0.84642	0.9104	1	0.48009	0.95947	0.040122		1.4949	1.4336	1.2077	1	-0.72293	0.98766	0.99691		R	0.95691
rpsH	0.61003	0.66731	0.76168	0.95239	1.019	0.75186	0.97602	0.0011132		0.72402	0.82002	0.87547	0.87704	1	0.4551	0.88085	0.0027712		1.4539	1.3856	1.2361	1	-0.64643	0.99895	0.99971		R	0.99583
rpsI	0.69064	0.691	0.80227	0.93923	1.0243	0.62628	0.95924	6.4334e-06		0.7371	0.75187	0.83584	1.0466	1	0.6433	0.87629	0.0027697		1.2795	1.1625	1.0922	1	-0.36441	0.92326	0.89505		R	0.89257
rpsJ	0.65507	0.74276	0.86822	1.0205	0.99179	0.62743	0.86872	0.00082431		0.64676	0.75748	0.91166	1.0342	1	0.76586	0.928	0.0010265		2.2615	2.1494	1.4351	1	-1.8884	0.95961	0.9987		R	0.99685
rpsK	0.65154	0.70207	0.76078	0.87823	1.0487	0.67189	0.97696	1.9655e-06		0.67631	0.7337	0.82589	0.92043	1	0.63505	0.98566	3.6171e-05		1.4224	1.2932	1.119	1	-0.58329	0.94417	0.99882		R	0.99878
rpsL	0.75707	0.70008	0.73639	0.96145	1.0154	0.55537	0.81519	0.014377		0.70995	0.73989	0.81997	0.88327	1	0.54347	0.92918	0.0025682		1.4545	1.2971	1.189	1	-0.60412	0.96689	1		R	0.98309
rpsM	0.65359	0.75399	0.80977	0.93583	1.0257	0.6285	0.99473	0.00035822		0.69021	0.6685	0.76002	0.85208	1	0.59989	0.83757	0.012166		1.5576	1.3896	1.1494	1	-0.77302	0.93915	0.98414		R	0.97182
rpsN	0.5989	0.70547	0.66568	0.81895	1.0724	0.75185	0.89258	8.263e-07		0.72459	0.78529	0.88162	1.072	1	0.66025	0.89197	3.4746e-05		1.6088	1.3546	1.1898	1	-0.7964	0.9194	1		R	0.99996
rpsO	0.68077	0.75964	0.82225	0.93382	1.0265	0.58818	0.9983	7.4238e-07		0.66638	0.77728	0.82761	0.94997	1	0.64671	0.99576	6.2017e-10		1.6233	1.4085	1.287	1	-0.82337	0.96806	1		R	1
rpsP	0.66056	0.74173	0.72716	0.97794	1.0088	0.65054	0.91665	1.6639e-05		0.63972	0.68868	0.83415	0.8216	1	0.63259	0.85911	0.019345		1.3377	1.3284	1.1359	1	-0.51391	0.96175	0.95134		R	0.93292
rpsQ	0.59536	0.66939	0.72718	0.96453	1.0142	0.77758	0.96265	1.4432e-09		0.62766	0.66672	0.73518	0.86268	1	0.71058	0.9259	3.6513e-16		1.4416	1.3673	1.1864	1	-0.63313	0.99289	1		R	1
rpsR	0.69129	0.71312	0.7763	0.89713	1.0411	0.61349	0.96955	0.0019363		0.79216	0.76433	0.94703	0.99099	1	0.49043	0.81431	3.7373e-19		1.6229	1.4513	1.2572	1	-0.85455	0.98579	1		R	0.99806
rpsS	0.63282	0.67679	0.81057	0.97647	1.0094	0.70812	0.94306	0.00024363		0.73483	0.71275	0.81101	0.82488	1	0.47005	0.73797	0.1246		1.396	1.2812	1.1635	1	-0.53994	0.98294	1		R	0.87519
rpsT	0.57424	0.63663	0.70609	0.84613	1.0615	0.82048	0.97342	4.3935e-08		0.66787	0.73803	0.83452	0.88765	1	0.61428	0.96478	1.1464e-06		1.3898	1.2729	1.1509	1	-0.53116	0.9768	0.99995		R	0.99995
rpsU	0.60691	0.65089	0.69598	0.89301	1.0428	0.77692	0.97174	4.2123e-08		0.64117	0.66107	0.78241	0.87142	1	0.69915	0.93356	2.0235e-09		1.1499	1.1136	1.0628	1	-0.20846	0.99117	0.98923		R	0.98923
rraA	1.6019	1.0455	1.1477	0.85298	1.0588	-0.81915	0.47017	0.6644		2.5154	1.7152	1.8334	0.98369	1	-2.9533	0.90685	0.99889		1.1517	0.94407	1.0241	1	-0.11736	0.17258	0.8577		O	0.85738
rsd	787.68	649.99	503.45	NaN	NaN	-1288	0.98936	0.90971		NaN	NaN	NaN	NaN	NaN	NaN	NaN	0		NaN	NaN	NaN	NaN	NaN	NaN	0		C	0.90971
rsgA	1.4168	1.0358	1.4465	1.036	0.9856	-0.63861	0.43121	0.90906		1.4321	1.2214	1.1238	0.71738	1	-1.1075	0.74389	0.99997		NaN	NaN	NaN	NaN	NaN	NaN	0		S	0.90903
rsmA	NaN	NaN	NaN	NaN	NaN	NaN	NaN	0		NaN	NaN	NaN	NaN	NaN	NaN	NaN	0		1.0321	1.0088	0.81464	1	-0.076313	0.055791	0.72084		R	0.72084
rsmC	NaN	NaN	NaN	NaN	NaN	NaN	NaN	0		1.2205	0.74943	1.5174	1.2343	1	0.025357	0.00033341	0.30103		1.1501	0.87213	1.4796	1	0.020882	0.00061355	0.32397		U	0.47253
rsmE	NaN	NaN	NaN	NaN	NaN	NaN	NaN	0		NaN	NaN	NaN	NaN	NaN	NaN	NaN	0		1.0045	1.1772	1.0865	1	-0.092301	0.11803	0.52367		R	0.52367
sbp	1.1311	2.1529	1.3011	1.1167	NaN	-0.698	0.061296	0.090154		NaN	NaN	NaN	NaN	NaN	NaN	NaN	0		NaN	NaN	NaN	NaN	NaN	NaN	0		C	0.090154
sdhA	1.4224	1.3873	1.3709	1.2482	0.90071	-0.84229	0.84138	0.9999		0.78007	0.8203	0.93187	1.0074	1	0.48518	0.93708	0.032415		0.5213	0.66085	0.83957	1	0.65982	0.96562	0.00010174		C	0.96739
sdhB	1.5837	1.4936	1.4603	1.275	0.88998	-1.1299	0.91554	1		0.82545	0.83118	0.94323	1.0373	1	0.43331	0.86205	0.015417		0.4025	0.55059	0.70037	1	0.81864	0.99359	0.0017448		C	0.98286
secA	1.0925	0.9662	0.87698	0.9316	1.0274	-0.068933	0.036979	0.40166		0.8533	0.80392	0.81998	0.87132	1	0.26105	0.48465	0.16858		1.6473	1.5796	1.1829	1	-0.9712	0.93772	0.99779		O	0.50141
secB	1.2612	1.2948	1.2421	1.0385	0.98459	-0.56956	0.8781	0.98483		0.99224	0.84146	1.0312	0.95086	1	0.078925	0.048874	0.51748		1.1396	0.95266	1.0006	1	-0.11496	0.19554	0.89471		O	0.88816
secD	1.118	0.99863	1.1143	1.0244	0.99024	-0.16929	0.40005	0.7009		0.77092	0.88113	1.0108	0.89825	1	0.35027	0.54446	0.18935		1.0171	1.1415	1.1148	1	-0.078096	0.11942	0.55843		O	0.42303
secG	0.82223	0.80798	0.66219	0.99875	1.0005	0.42408	0.47704	0.078158		0.55073	1.0041	0.61439	0.8487	1	0.58192	0.32076	0.51175		1.0447	0.99456	0.93971	1	-0.054974	0.15788	0.98849		R	0.44491
secY	1.0777	0.66284	1.1479	0.98973	1.0041	0.091023	0.013006	0.48018		NaN	NaN	NaN	NaN	NaN	NaN	NaN	0		1.1788	1.1783	1.0624	1	-0.27668	0.93749	0.50081		R	0.26033
selA	NaN	NaN	NaN	NaN	NaN	NaN	NaN	0		0.70526	0.72053	0.65427	NaN	1	0.57407	0.62987	0.56519		NaN	NaN	NaN	NaN	NaN	NaN	0		U	0.43481
selB	NaN	NaN	NaN	NaN	NaN	NaN	NaN	0		1.5145	1.2733	1.1729	1.1074	1	-0.91392	0.93583	0.889		NaN	NaN	NaN	NaN	NaN	NaN	0		A	0.889
selD	0.84836	1.3389	0.74292	1.2294	0.90826	0.042162	0.0014687	0.48553		1.3755	0.96299	1.1993	0.7403	1	-0.81513	0.48555	0.89776		1.8039	1.9243	1.5986	1	-1.2514	0.89789	0.97729		O	0.92588
seqA	0.75169	0.9475	0.86191	0.95092	1.0196	0.36909	0.70075	0.1459		NaN	NaN	NaN	NaN	NaN	NaN	NaN	0		NaN	NaN	NaN	NaN	NaN	NaN	0		U	0.8541
serA	0.34018	0.39271	0.42349	0.69025	1.1239	1.3229	0.90018	2.2515e-05		1.3919	1.3642	1.2937	0.82631	1	-1.0543	0.76311	0.99737		0.53318	0.63099	0.86772	1	0.67121	0.951	0.00013109		A	0.99722
serB	NaN	NaN	NaN	NaN	NaN	NaN	NaN	0		0.76185	0.71713	NaN	0.71486	1	0.32293	0.32083	0.33048		1.0187	0.98214	0.86982	1	-0.035397	0.027019	0.34518		R	0.2311
serC	0.61466	0.67363	0.65373	0.83331	1.0667	0.75729	0.90037	0.0014029		1.6745	1.5475	1.4657	0.89356	1	-1.5766	0.88039	0.99998		0.5238	0.5788	0.72329	1	0.68215	0.9907	1.1408e-05		A	0.99857
serS	0.86271	0.79635	0.78735	0.89066	1.0437	0.34399	0.6041	0.079015		1.1884	1.1005	1.1541	0.94369	1	-0.42853	0.73729	0.91607		0.68777	0.63972	0.75803	1	0.48485	0.88737	0.0067987		A	0.83795
sfcA	1.1562	1.046	1.0034	1.0013	NaN	-0.35202	0.71582	0.76386		1.0938	1.0088	1.0546	1.0059	1	-0.15094	0.59348	0.59172		0.57835	0.81316	0.98633	1	0.54088	0.73014	0.034382		S	0.43645
skp	1.2822	1.2121	1.0232	1.0008	0.99969	-0.49346	0.74266	0.98073		1.4744	1.4095	1.352	0.91039	1	-1.1413	0.85073	0.99989		0.99804	0.89939	0.84427	1	0.029818	0.014558	0.43851		S	0.55061
slmA	NaN	NaN	NaN	NaN	NaN	NaN	NaN	0		1.3284	1.3855	1.3561	1.0626	1	-0.7533	0.74304	0.86766		NaN	NaN	NaN	NaN	NaN	NaN	0		A	0.86766
slyA	0.96357	1.0793	1.1703	1.0077	0.9969	-0.046083	0.017039	0.38506		1.3888	1.5325	1.3263	0.95	1	-1.0572	0.74413	0.99752		0.58889	0.43444	0.77969	1	0.7129	0.82177	0.098396		S	0.34631
slyB	0.90214	0.61066	0.58204	0.58089	1.1676	0.43999	0.15523	0.78159		1.8046	1.4264	1.3352	1.1999	1	-1.4022	0.94007	1		1.3187	1.2275	1.0855	1	-0.44475	0.9413	0.99986		O	0.99986
slyD	1.0938	0.99136	1.001	NaN	0.99985	-0.10944	0.32705	0.71632		NaN	NaN	NaN	NaN	NaN	NaN	NaN	0		1.0518	0.95527	0.96982	1	-0.032754	0.056899	0.042633		O	0.030539
smpA	1.1434	1.1064	1.0395	0.84796	1.0608	-0.26866	0.30037	1		1.0785	0.89683	1.0313	0.83079	1	-0.20808	0.18009	0.99992		1.428	1.3604	1.1667	1	-0.61922	0.98482	1		O	1
sodA	0.50917	0.49077	0.48922	0.52895	1.1884	1.0213	0.60645	3.3829e-13		0.92243	0.96561	1.022	0.96169	1	0.10988	0.35223	0.33506		0.59255	0.65845	0.71833	1	0.56321	0.95315	6.5431e-06		U	0.66494
sodB	0.7273	0.7588	0.78982	0.81849	1.0726	0.52942	0.8028	0.10848		1.2541	1.1544	1.2442	1.0174	1	-0.50657	0.74973	0.87196		1.3273	1.124	1.368	1	-0.33378	0.35834	0.93009		O	0.82392
sohB	NaN	NaN	NaN	NaN	NaN	NaN	NaN	0		1.4945	1.3993	1.1849	0.95955	1	-1.1113	0.94219	0.99828		0.71351	0.7429	0.71476	1	0.38814	0.75534	0.1686		A	0.82997
solA	1.0111	0.7542	0.95352	0.82439	1.0702	0.14472	0.066611	0.10533		1.44	1.4141	1.4212	0.96663	1	-1.0419	0.78951	0.99198		0.75416	0.79042	0.96348	1	0.36937	0.87482	0.022472		A	0.86755
sopA	1.2339	1.32	1.0457	0.99755	1.001	-0.51026	0.64795	0.87608		0.99381	NaN	0.8655	1.0808	1	0.11527	0.085068	0.40065		NaN	NaN	0.9976	1	NaN	NaN	0.49802		C	0.26358
sopB	1.2093	1.0573	1.108	0.95788	1.0168	-0.32451	0.63107	0.95526		1.0857	0.90419	0.92339	0.92668	1	-0.13004	0.12772	0.51184		0.84964	1.0367	0.88352	1	0.10841	0.14025	0.3971		S	0.29478
speA	0.78076	0.76555	0.76743	0.78366	1.0865	0.46133	0.59356	0.30973		1.3184	1.3654	1.2784	0.83715	1	-0.92884	0.69888	0.98444		0.54702	0.61587	0.62121	1	0.61526	0.86631	0.050953		A	0.6449
speB	1.1243	1.1911	1.2199	1.0852	NaN	-0.11247	0.10207	0.59461		0.93955	1.0479	1.0913	1.1181	1	0.16574	0.22932	0.11978		0.82946	0.7911	NaN	1	0.27776	0.88915	0.089083		C	0.47677
speD	0.55434	0.6501	0.63744	0.83335	1.0667	0.85103	0.93964	0.0041097		0.76044	0.85338	0.96709	0.97751	1	0.46265	0.88268	0.12941		0.51785	0.54982	0.67835	1	0.69624	0.96565	1.4491e-10		U	0.86701
speE	NaN	0.74709	1.1073	1.1045	0.95822	0.30084	0.13355	0.1431		0.98623	1.2006	1.4675	1.4042	1	0.22951	0.045439	0.89783		0.77249	0.81542	0.88897	NaN	0.32515	0.99955	0.0035948		U	0.087231
sppA	0.95733	1.0746	1.1878	1.0728	NaN	0.2748	0.25989	0.077659		NaN	NaN	NaN	NaN	NaN	NaN	NaN	0		NaN	NaN	NaN	NaN	NaN	NaN	0		U	0.92234
spr	NaN	NaN	NaN	NaN	NaN	NaN	NaN	0		0.47362	0.97829	0.79703	0.76038	1	0.63019	0.37763	0.019459		NaN	NaN	NaN	NaN	NaN	NaN	0		U	0.98054
ssb	1.4075	1.2014	1.1116	1.0865	0.96539	-0.65455	0.86171	0.95469		0.91543	0.95936	0.89142	0.86814	1	0.045005	0.030821	0.3996		0.92971	0.89776	0.96177	1	0.12508	0.78831	0.089989		C	0.52162
sspA	1.0198	0.86425	0.83228	0.98077	1.0077	0.10231	0.076259	0.46221		1.1309	1.2301	0.9264	0.90407	1	-0.45666	0.46104	0.9895		1.2954	1.2507	1.0426	1	-0.44345	0.8727	1		O	0.99436
sspB	NaN	NaN	NaN	NaN	NaN	NaN	NaN	0		NaN	NaN	NaN	NaN	NaN	NaN	NaN	0		1.3328	1.2996	1.1778	1	-0.48309	0.99407	0.99978		R	0.99978
sthA	2.325	2.0139	2.0668	1.4062	0.83753	-2.5176	0.9539	0.99999		0.97309	0.76862	0.80673	1.2036	1	0.40796	0.23572	0.0010976		NaN	NaN	NaN	NaN	NaN	NaN	0		C	0.9989
stpA	0.85451	0.83981	0.96413	1.0102	0.9959	0.29426	0.73386	0.069866		0.80657	0.84757	1.0154	0.98933	1	0.40289	0.73579	0.016149		0.37266	0.48285	0.81543	1	0.91324	0.95353	5.6004e-21		U	0.91511
sucA	1.2196	1.2219	1.292	1.2184	0.91263	-0.46709	0.53727	0.99871		0.78641	0.81044	0.86436	0.92032	1	0.40479	0.9404	0.022164		0.27634	0.41781	0.60536	1	1.0075	0.9956	3.2844e-14		C	0.97657
sucB	1.1745	1.1429	1.2204	1.2003	0.91988	-0.34427	0.43525	0.93746		0.82334	0.85832	0.90553	0.91131	1	0.30182	0.87672	0.094624		0.29034	0.45894	0.60788	1	0.96919	0.98843	2.0498e-25		C	0.84876
sucC	1.8201	1.7479	1.7677	1.4455	0.82181	-1.6466	0.84933	1		0.83342	0.79808	0.85242	0.95534	1	0.37299	0.8091	0.12758		0.25782	0.38523	0.58321	1	1.0413	0.99458	9.2049e-15		C	0.87242
sucD	1.7642	1.638	1.7445	1.4083	0.83666	-1.5028	0.82847	1		0.84768	0.81095	0.8911	1.0387	1	0.41685	0.77379	0.034553		0.23519	0.36484	0.55669	1	1.0712	0.99125	3.8769e-11		C	0.96545
suhB	0.99784	0.98189	0.82848	0.91695	1.0332	0.047573	0.018933	0.39548		NaN	0.35495	0.86402	0.63113	1	1.2275	0.50683	0.0004768		0.91017	0.98399	0.97163	1	0.09583	0.57513	0.39351		U	0.36646
surA	1.0384	0.73317	0.79858	0.95737	1.0171	0.17155	0.086905	0.16292		1.435	1.3898	1.2699	0.93298	1	-1.0401	0.89256	0.95929		1.1577	1.2088	1.0288	1	-0.28001	0.75203	0.81503		O	0.78726
talA	1.055	0.94922	1.0061	1.0024	NaN	-0.07068	0.081522	0.38818		1.3358	1.4391	1.1768	1.1661	1	-0.69799	0.7276	0.97779		NaN	NaN	NaN	NaN	NaN	NaN	0		S	0.37956
talB	0.83024	0.87356	0.9061	1.0506	0.97978	0.31871	0.72169	0.015198		1.0156	1.0017	1.0611	0.88832	1	-0.13265	0.18544	0.74231		0.61355	0.70263	0.77128	1	0.52628	0.97996	0.0001586		A	0.73091
tap	2.97	2.7955	2.7476	2.0561	0.57755	-3.9334	0.86625	1		0.29535	0.42579	0.6341	1.4274	1	1.9365	0.75783	2.884e-10		NaN	0.081321	0.42114	1	1.5832	0.99895	1.2162e-08		C	1
tar	1.5119	1.4399	1.3449	1.1337	NaN	-0.93214	0.98229	0.90797		0.42823	0.52217	0.69491	1.4238	1	1.6519	0.71303	0.001289		NaN	0.14781	0.67528	1	1.42	0.93724	1.1808e-08		C	0.9068
tas	2.3739	1.2124	1.9918	1.3843	NaN	-1.7393	0.31784	0.99948		1.3629	1.1033	0.60171	0.67266	1	-0.9287	0.37377	0.98324		NaN	NaN	NaN	NaN	NaN	NaN	0		S	0.98273
tdk	0.2997	0.61023	0.41615	0.46722	1.2131	1.2131	0.62019	0.034121		0.98868	0.94398	0.86023	1.0904	1	0.14927	0.13493	0.32502		NaN	NaN	NaN	NaN	NaN	NaN	0		U	0.65195
tetR	NaN	NaN	NaN	NaN	NaN	NaN	NaN	0		17.219	15.674	15.317	14.763	1	-23.97	0.5545	1		NaN	NaN	NaN	NaN	NaN	NaN	0		A	1
tgt	0.46561	0.56745	0.57741	0.72745	1.109	1.0203	0.89046	0.0257		0.92803	NaN	1.0909	1.3959	1	0.45212	0.24456	0.031511		1.6047	1.3845	1.1438	1	-0.81948	0.91253	0.76162		R	0.71867
thiB	0.73375	0.74571	0.76883	0.95933	1.0163	0.54641	0.9246	0.0070422		1.0928	1.0128	1.0726	0.94232	1	-0.2123	0.53295	0.95404		0.79535	0.79275	1.1247	1	0.35891	0.46808	1.1492e-06		A	0.94733
thiC	0.75291	0.76892	0.86326	0.90177	1.0393	0.4809	0.9425	0.06737		1.1398	1.207	1.1891	0.99704	1	-0.38099	0.60021	0.73888		0.77589	0.84166	0.83786	1	0.29073	0.89257	0.0043206		A	0.68613
thiD	NaN	NaN	NaN	NaN	NaN	NaN	NaN	0		1.0894	0.96648	0.86412	0.75474	1	-0.33758	0.29277	0.99753		0.85618	0.99132	1.0125	1	0.15526	0.43624	0.29208		A	0.70617
thiE	0.73832	0.69633	0.65221	0.82068	1.0717	0.58903	0.6845	0.0011548		1.3162	1.2589	1.14	0.68622	1	-0.9821	0.65241	0.99696		0.72875	0.64115	0.85268	1	0.46144	0.84578	8.2159e-06		A	0.9958
thiF	0.92483	0.71675	0.9428	1.2121	0.91517	0.30989	0.168	0.31279		1.2868	1.2434	1.3164	1.0804	1	-0.56713	0.72183	0.79198		0.68684	0.66035	0.78585	1	0.47926	0.93238	0.068078		A	0.50721
thiG	0.91755	0.8998	0.9114	0.94056	1.0238	0.18347	0.73817	0.34419		1.3761	1.338	1.4339	1.0854	1	-0.77679	0.70204	0.9261		0.39554	0.47577	0.62127	1	0.85402	0.98056	4.3304e-16		A	0.60734
thiH	0.78204	0.71195	0.78955	0.96201	1.0152	0.50446	0.82676	9.3242e-06		0.68214	0.98499	0.92686	0.60865	1	0.14996	0.029004	0.56559		NaN	NaN	NaN	NaN	NaN	NaN	0		U	0.43441
thiI	NaN	NaN	NaN	NaN	NaN	NaN	NaN	0		NaN	NaN	NaN	NaN	NaN	NaN	NaN	0		2.3002	1.505	1.3436	1	-1.5635	0.77904	0.95058		R	0.95058
thiJ	NaN	NaN	NaN	NaN	NaN	NaN	NaN	0		1.279	1.4872	1.1463	0.8737	1	-0.91387	0.62393	1		NaN	NaN	NaN	NaN	NaN	NaN	0		A	1
thiM	0.48296	0.38813	0.39318	0.43892	1.2244	1.1362	0.54558	0.19217		1.0335	1.0806	0.91809	0.81566	1	-0.27792	0.30242	0.80778		0.96089	0.91049	1.2993	1	0.155	0.075811	0.29144		A	0.46237
thrA	0.63315	0.65896	0.66832	0.83358	1.0666	0.74078	0.89757	0.0086221		1.5737	1.532	1.3982	0.97759	1	-1.3253	0.90416	0.99876		0.98575	0.95997	0.89542	1	0.01691	0.012881	0.45275		A	0.54186
thrB	5.888	0.6122	0.83673	0.78158	1.0874	-5.758	0.35132	0.016393		2.8086	3.3341	2.4734	1.4849	NaN	-3.4704	0.64989	0.99965		1.0183	0.90689	0.85521	1	0.0068083	0.00074976	0.90328		S	0.001585
thrC	0.6238	0.6255	0.64091	0.75933	1.0963	0.77467	0.80161	0.00047799		1.5332	1.4697	1.3433	0.99266	1	-1.2001	0.93192	0.99977		1.1456	1.0505	0.93656	1	-0.19243	0.45921	0.83377		O	0.83359
thrS	0.87518	0.83695	0.88766	0.986	1.0056	0.28637	0.82742	0.13411		0.85415	0.73764	0.82603	0.8482	1	0.28559	0.39108	0.24711		2.4216	2.2104	1.6417	1	-2.0464	0.99592	0.99881		R	0.65114
thyA	1.0538	NaN	1.0175	1.0557	0.97773	-0.094269	0.4216	0.55796		0.94658	0.91957	0.87791	0.73939	1	-0.094401	0.0393	0.65365		NaN	NaN	NaN	NaN	NaN	NaN	0		S	0.36471
tig	0.70153	0.81057	0.81914	0.97268	1.0109	0.53288	0.95806	0.0057802		0.82229	0.85353	0.95184	0.94981	1	0.34038	0.89393	0.11533		1.1495	1.205	1.1137	1	-0.25192	0.81722	0.86894		R	0.76428
tktA	0.89801	0.89847	0.92832	1.0031	0.99876	0.20963	0.87821	0.18825		0.81867	0.82895	0.90589	0.95695	1	0.37274	0.95357	0.067947		0.68407	0.81196	0.86646	1	0.40848	0.94072	0.00038733		U	0.7563
tktB	NaN	NaN	NaN	NaN	NaN	NaN	NaN	0		1.6288	0.94075	0.68812	0.543	1	-1.3547	0.45026	0.45572		NaN	NaN	NaN	NaN	NaN	NaN	0		A	0.45572
tmk	NaN	NaN	NaN	NaN	NaN	NaN	NaN	0		NaN	NaN	NaN	NaN	NaN	NaN	NaN	0		0.11763	0.11936	0.46856	1	1.3197	0.96986	0.39699		U	0.60301
tolB	0.73891	0.76488	0.72549	0.79017	1.0839	0.52368	0.67147	0.17189		1.7592	1.329	1.2712	1.0755	1	-1.3732	0.91607	0.99523		0.80591	0.76705	0.84155	1	0.3051	0.8606	0.076173		A	0.76139
tolC	0.9653	0.87662	0.88199	0.95427	NaN	0.0085778	0.0010265	0.57896		1.3253	1.1658	1.2337	0.93101	1	-0.70655	0.8004	0.97732		1.077	1.155	1.0304	1	-0.16491	0.5768	0.71278		O	0.70597
tolQ	NaN	NaN	NaN	NaN	NaN	NaN	NaN	0		0.98465	1.0109	0.9841	0.68062	1	-0.28002	0.16863	0.90546		3.3247	2.9145	NaN	NaN	NaN	NaN	0.73042		O	0.66137
tonB	0.85744	0.70575	0.91933	0.96874	NaN	0.39959	0.37323	0.23058		0.60421	0.84194	0.93717	0.94228	1	0.68514	0.81967	1.3293e-14		0.73636	0.80303	0.80254	1	0.34699	0.89396	1.987e-06		U	0.76942
topA	0.57744	0.61922	0.69822	0.76723	1.0931	0.8234	0.88259	0.039951		1.0384	1.1919	1.3294	1.1501	1	-0.075453	0.014201	0.44423		NaN	1.5047	0.95731	1	-0.7871	0.57464	0.9965		O	0.4648
tpiA	0.80821	0.75361	0.7789	0.91854	1.0326	0.44364	0.79838	0.058395		1.4096	1.2118	1.2237	1.0071	1	-0.80077	0.9336	0.99904		0.35534	0.42395	0.59205	1	0.92008	0.97848	7.5255e-05		A	0.94063
tpx	0.99526	0.9781	0.92264	0.89842	1.0406	0.029929	0.015015	0.39986		0.85714	0.9294	0.95787	1.0249	1	0.30061	0.90127	0.11269		0.74362	0.7342	0.83936	1	0.38808	0.95658	0.03524		U	0.51374
traT	1.9891	1.3608	1.283	0.91651	1.0334	-1.531	0.73501	0.99999		1.3831	1.3656	1.2141	0.88775	1	-0.98038	0.84647	0.99243		1.3195	1.4277	1.2163	1	-0.53771	0.84024	0.92451		O	0.92451
trg	5.1004	4.0041	3.3335	1.6763	0.72948	-7.5259	0.99371	1		0.49473	0.52104	0.56907	1.2511	1	1.394	0.71877	0.01028		NaN	NaN	NaN	NaN	NaN	NaN	0		C	0.98972
trmB	0.77913	0.6659	0.66148	0.92061	1.0318	0.56468	0.6614	1.9618e-06		NaN	NaN	NaN	NaN	NaN	NaN	NaN	0		NaN	NaN	NaN	NaN	NaN	NaN	0		U	1
trmJ	1.3211	1.6081	1.5833	1.3508	0.85968	-0.90353	0.49179	0.59217		1.0363	0.95574	0.92995	0.9488	1	-0.069298	0.10996	0.66813		1.7168	1.7231	1.4709	1	-1.0686	0.95742	1		O	0.86465
trpA	0.55357	0.51449	0.55808	0.7035	1.1186	0.94913	0.78387	2.693e-06		0.90472	0.79151	0.79753	0.98052	1	0.2919	0.37712	0.12016		0.48095	0.55715	0.85508	1	0.76611	0.94351	5.0793e-08		U	0.87984
trpB	0.67328	0.69527	0.75845	1.0163	0.99346	0.66131	0.87334	0.0014978		0.73645	0.83038	0.8116	1.0039	1	0.5494	0.89874	0.10834		0.69832	0.75368	0.82565	1	0.42014	0.99064	0.0042889		U	0.88651
trpC	0.84669	0.80987	0.78656	1.21	0.91599	0.38103	0.26559	0.23348		0.42545	0.59705	0.60472	0.91703	1	1.1357	0.95177	0.0011289		0.81672	1.0123	1.182	1	0.21813	0.20632	7.7027e-21		U	0.76565
trpD	0.6583	0.7452	0.73734	0.89701	1.0412	0.64209	0.96351	0.00010757		0.43578	0.53207	0.6635	0.90334	1	1.1505	0.98227	0.0062886		0.4355	0.59517	0.68639	1	0.75539	0.97603	0.0013755		U	0.99224
trpE	0.64743	0.66283	0.61462	1.2803	0.88787	0.7694	0.41235	0.36733		0.69164	0.60202	0.54215	0.9853	1	0.78051	0.56211	0.034579		NaN	0.70652	1.1124	1	0.4376	0.375	0.1796		U	0.50109
trpS	0.81045	0.78494	0.7505	0.88134	1.0475	0.42379	0.70528	0.061803		1.4042	1.2662	1.1931	0.89683	1	-0.93253	0.89287	0.98549		0.78131	0.8028	0.79762	1	0.30001	0.81236	0.0039666		A	0.92092
truB	NaN	NaN	NaN	NaN	NaN	NaN	NaN	0		NaN	NaN	NaN	NaN	NaN	NaN	NaN	0		0.89592	1.1459	1.0878	NaN	0.43786	0.36748	0.57961		U	0.42039
trxA	0.55946	0.50753	0.47683	0.49404	1.2024	0.94822	0.50563	0.077229		1.6099	1.3907	1.2537	0.95639	1	-1.293	0.96028	1		0.95368	0.87953	0.93333	1	0.10548	0.43121	0.22324		A	0.71677
trxB	1.0802	1.0125	1.0004	0.94167	1.0233	-0.11202	0.27773	0.61645		1.5064	1.3038	1.2873	0.91386	1	-1.109	0.89852	1		0.84457	0.90281	0.91456	1	0.19968	0.93687	0.11637		S	0.54471
trxC	NaN	NaN	NaN	NaN	NaN	NaN	NaN	0		1.0636	1.0292	0.96017	0.71653	1	-0.3826	0.32851	0.7058		1.2574	1.112	1.0619	1	-0.31788	0.81092	0.70125		O	0.49494
tsf	0.64406	0.71885	0.78686	0.93701	1.0252	0.66882	0.99518	0.001105		0.81929	0.82796	0.80258	0.89091	1	0.31631	0.65303	0.1617		0.60225	0.56063	0.59102	1	0.58526	0.76164	0.0030531		U	0.83482
tsr	1.7912	2.0727	2.3408	2.1064	0.55743	-1.9038	0.39509	1		0.26067	0.31951	0.45173	1.397	1	2.0485	0.73674	2.6527e-10		NaN	0.11797	0.61584	1	1.4807	0.96396	6.8655e-12		C	1
tsx	2.5043	2.4692	2.2299	1.4766	NaN	-2.5886	0.89343	0.98665		0.63975	0.71557	0.88447	0.89189	1	0.676	0.92041	0.0060846		1.114	1.2921	1.1735	1	-0.25508	0.42421	0.80574		O	0.79505
ttcA	NaN	NaN	NaN	NaN	NaN	NaN	NaN	0		NaN	NaN	NaN	NaN	NaN	NaN	NaN	0		1.6651	1.5515	1.8364	1	-0.83827	0.51893	0.89952		R	0.89952
tufA	0.79579	0.83485	0.8563	0.98393	1.0064	0.39285	0.95419	0.023253		0.79293	0.84389	0.94553	0.97896	1	0.42088	0.94185	0.040694		1.4662	1.3922	1.2711	1	-0.65575	0.99132	0.99921		R	0.93626
typA	0.55634	0.66239	0.70199	0.903	1.0388	0.83118	0.99302	0.00039507		1.0843	1.0979	1.0827	0.95427	1	-0.24962	0.66551	0.77143		1.327	1.2747	1.2181	1	-0.45397	0.96425	0.98519		O	0.76009
tyrA	0.84871	0.70338	0.69213	0.64917	1.1403	0.42492	0.24359	0.37625		NaN	NaN	NaN	NaN	NaN	NaN	NaN	0		0.72444	0.73247	1.0862	1	0.45961	0.59576	0.023524		U	0.60907
tyrB	1.5433	1.307	1.3766	1.0949	0.96205	-0.95232	0.9331	0.97874		1.695	1.4417	1.4044	0.9243	1	-1.5009	0.9219	0.99956		0.49931	0.53007	0.67049	1	0.7254	0.96806	6.7561e-06		S	0.97831
tyrS	0.83013	0.8098	0.89675	0.92894	1.0284	0.35311	0.89615	0.11053		1.1282	1.1292	1.037	0.85216	1	-0.43379	0.61825	0.87763		0.84564	0.83053	0.79779	1	0.21756	0.56545	0.23349		A	0.59835
ubiD	NaN	NaN	NaN	NaN	NaN	NaN	NaN	0		0.69613	0.64456	0.46289	NaN	1	0.59181	0.32699	0.31462		NaN	NaN	NaN	NaN	NaN	NaN	0		U	0.68538
ubiE	0.97795	0.88782	NaN	0.98057	1.0078	0.10959	0.31531	0.28114		1.1759	1.1625	1.5303	1.1081	1	-0.3197	0.10964	0.72276		0.86989	0.90441	1.1441	1	0.22001	0.31059	0.31937		A	0.35363
ubiG	0.93109	0.84327	0.9657	1.0171	0.99315	0.19765	0.46406	0.15755		NaN	NaN	NaN	NaN	NaN	NaN	NaN	0		NaN	NaN	NaN	NaN	NaN	NaN	0		U	0.84245
ucpA	2.598	1.4788	1.6856	1.5721	0.77114	-2.4002	0.73772	0.77334		NaN	NaN	NaN	NaN	NaN	NaN	NaN	0		NaN	NaN	NaN	NaN	NaN	NaN	0		C	0.77334
udp	6.0306	4.3879	3.4934	1.9662	NaN	-9.6447	0.98166	1		2.3293	1.7938	1.5062	0.80917	1	-2.8631	0.93435	0.99996		NaN	NaN	NaN	NaN	NaN	NaN	0		S	0.99996
upp	0.72879	0.73861	0.65389	0.89545	1.0418	0.57864	0.75228	0.0072716		0.58703	0.69297	0.77265	0.91326	1	0.80069	0.99542	0.0026456		1.6324	1.352	1.0197	1	-0.85403	0.77672	0.9989		R	0.98902
usg	0.95646	0.71966	0.93132	0.94789	1.0208	0.25009	0.26023	0.97206		1.5163	1.3627	1.2654	1.1323	1	-0.96262	0.99022	0.98462		1.1955	1.2805	1.0026	1	-0.36686	0.65402	0.99795		O	0.99752
ushA	1.8803	1.7409	1.5736	NaN	NaN	-1.3855	0.98111	0.67571		1.647	1.3121	1.4517	1.3003	1	-0.98482	0.73841	0.93871		NaN	NaN	NaN	NaN	NaN	NaN	0		S	0.6343
uspA	1.5745	1.1419	1.0491	0.78847	1.0846	-0.83123	0.46671	0.99923		2.1205	1.8389	1.7651	1.0635	1	-2.3442	0.94539	1		0.44559	0.4006	0.53922	1	0.83052	0.8796	0.0032556		S	0.99598
uspE	2.151	2.0614	2.1949	0.65414	1.1383	-2.425	0.65108	1		2.9292	2.0953	1.722	1.0815	1	-3.7804	0.97044	1		NaN	NaN	NaN	NaN	NaN	NaN	0		S	1
uspF	7.3312	4.2125	2.9257	1.3452	0.86194	-10.349	0.86592	1		1.1174	0.8603	0.81493	0.69688	1	-0.35654	0.20259	0.99996		NaN	NaN	NaN	NaN	NaN	NaN	0		S	0.99996
uspG	1.6483	0.90497	0.78317	0.73026	1.1079	-0.70934	0.19791	0.79066		1.4987	1.355	1.1029	0.86878	1	-1.1663	0.87371	0.9994		NaN	NaN	NaN	NaN	NaN	NaN	0		S	0.79019
uup	NaN	NaN	NaN	NaN	NaN	NaN	NaN	0		NaN	NaN	NaN	NaN	NaN	NaN	NaN	0		3.166	2.3489	1.9237	1	-2.8344	0.95448	1		R	1
uvrD	NaN	NaN	NaN	NaN	NaN	NaN	NaN	0		1.0239	1.0847	1.2175	1.1752	1	0.05336	0.013722	0.26634		NaN	NaN	NaN	NaN	NaN	NaN	0		U	0.73366
valS	0.69604	0.76333	0.82916	0.93756	1.025	0.5656	0.99789	0.0031501		0.88323	0.85511	0.9263	0.92446	1	0.2212	0.69751	0.2145		0.88274	0.93087	0.93107	1	0.14722	0.8995	0.24549		U	0.5908
wrbA	7.3005	4.2902	2.4323	1.555	NaN	-13.559	0.86776	1		4.3066	2.875	1.689	0.51788	1	-7.0283	0.90364	1		NaN	NaN	NaN	NaN	NaN	NaN	0		S	1
wzzB	0.91762	0.747	0.81931	0.99672	1.0013	0.30994	0.42095	0.53119		1.2147	1.1227	0.93094	1.2099	1	-0.22683	0.13698	0.68279		1.5055	1.1415	1.1458	1	-0.57271	0.68056	0.9926		O	0.84499
xthA	0.96133	0.62127	0.83784	0.85281	1.0589	0.3228	0.21214	0.40183		1.2123	1.1253	1.0268	0.96775	1	-0.45519	0.87547	0.97624		0.91788	0.93913	1.0482	1	0.13038	0.4681	0.063374		A	0.54695
yaeH	0.4333	0.13286	0.32866	NaN	NaN	-0.58612	0.17796	0.99448		2.0351	NaN	1.1191	1.1422	1	-1.9491	0.84278	0.97383		NaN	NaN	NaN	NaN	NaN	NaN	0		S	0.96846
yaeT	1.1232	1.1431	1.0464	0.91701	1.0332	-0.2638	0.47493	0.81997		1.1313	1.1047	1.1181	0.98168	1	-0.30473	0.79646	0.86149		0.98844	1.0215	1.0438	1	0.0080802	0.010549	0.50858		S	0.34714
yagU	0.55357	0.46177	0.54672	0.56315	1.1747	0.97507	0.614	1.295e-13		0.74191	0.87127	0.68031	0.44009	1	-0.0063889	3.9193e-05	0.02517		NaN	NaN	NaN	NaN	NaN	NaN	0		A	0.02517
yahK	3.4866	1.5585	2.5342	0.55455	1.1782	-3.829	0.59665	0.99951		4.4112	2.9198	1.9848	0.86537	1	-6.9167	0.94391	1		NaN	NaN	NaN	NaN	NaN	NaN	0		S	0.99951
yahO	1.4788	0.80539	0.48785	0.18838	NaN	-3.0147	0.90507	1		2.2113	1.2342	0.67028	0.1902	NaN	-4.704	0.95993	1		NaN	NaN	NaN	NaN	NaN	NaN	0		S	1
yaiE	0.82419	0.80066	0.33061	0.74061	NaN	-0.34583	0.067934	0.76999		1.1172	1.1234	1.1314	0.95376	1	-0.3226	0.65591	0.67975		NaN	NaN	NaN	NaN	NaN	NaN	0		S	0.5234
yajC	1.302	1.1385	1.0467	0.84938	1.0602	-0.48709	0.482	0.8339		NaN	NaN	NaN	NaN	NaN	NaN	NaN	0		NaN	NaN	NaN	NaN	NaN	NaN	0		C	0.8339
yajG	1.2476	1.067	0.97699	1.1023	0.95908	-0.33618	0.46028	0.58065		0.89315	0.93936	0.90065	0.92386	1	0.14575	0.50222	0.384		1.0991	1.0935	1.0461	1	-0.14776	0.98242	0.70844		O	0.52543
yajQ	0.57687	0.51664	0.50315	0.63118	1.1475	0.9258	0.64597	0.040914		0.8419	0.79173	0.97533	0.81448	1	0.22694	0.23862	0.26367		1.1879	1.0363	0.97977	1	-0.21846	0.51947	0.75504		R	0.53321
ybaB	NaN	NaN	NaN	NaN	NaN	NaN	NaN	0		0.99602	0.93097	0.89983	0.98951	1	0.051267	0.054963	0.23674		1.1901	1.1391	1.2166	1	-0.23317	0.56431	0.99887		R	0.7624
ybbN	0.80923	0.95398	0.95734	1.032	0.98719	0.27828	0.60388	0.081993		1.2839	1.178	1.2024	0.97779	1	-0.60508	0.87858	0.99541		0.65571	0.70599	0.78959	1	0.4848	0.98462	3.2093e-12		A	0.91379
ybbO	NaN	NaN	NaN	NaN	NaN	NaN	NaN	0		NaN	NaN	NaN	NaN	NaN	NaN	NaN	0		8.9464	4.919	3.3575	NaN	-14.529	0.83281	0.95241		R	0.95241
ybcJ	NaN	NaN	NaN	NaN	NaN	NaN	NaN	0		0.53298	0.97191	0.96573	1.0506	1	0.8029	0.62364	0.012032		1.1446	1.0942	1.1117	1	-0.18136	0.82551	0.97832		R	0.96655
ybdH	1.6465	1.4103	1.6499	1.0529	0.97884	-1.2145	0.78966	1		1.1208	0.59682	1.2042	0.90816	1	0.0044149	1.5053e-05	0.56141		1.3767	1.4232	1.2546	NaN	-0.39091	0.6608	0.31257		O	0.31257
ybeD	1.0933	0.93662	0.79522	1.0993	0.96029	-0.017888	0.0011005	0.53842		0.9621	1.2505	1.0154	1.0223	1	-0.10073	0.033116	0.41186		0.78264	1.0847	0.73423	1	0.11788	0.047177	0.17058		S	0.18393
ybeZ	1.2185	1.0691	1.1115	1.1637	0.93453	-0.32771	0.50311	0.8227		1.3896	1.222	1.2107	0.95197	1	-0.82737	0.91544	0.91981		0.89163	0.95986	1.2077	1	0.17781	0.16469	0.16854		S	0.62919
ybgF	0.68777	0.71927	0.76909	0.97676	1.0093	0.62194	0.93905	3.2109e-06		1.0971	1.1033	1.051	0.91876	1	-0.3051	0.67722	0.85998		1.7207	1.6567	1.5303	1	-1.0209	0.93778	0.96136		O	0.82675
ybgI	1.9071	1.4132	1.4615	1.1788	NaN	-1.5853	0.82806	0.99883		1.9866	1.8894	1.4556	0.7388	1	-2.4563	0.87235	0.99609		NaN	NaN	NaN	NaN	NaN	NaN	0		S	0.99493
ybgJ	NaN	NaN	NaN	NaN	NaN	NaN	NaN	0		2.4794	1.6906	1.3549	NaN	1	-2.7636	0.88888	0.99989		NaN	NaN	NaN	NaN	NaN	NaN	0		A	0.99989
ybhC	NaN	NaN	NaN	NaN	NaN	NaN	NaN	0		NaN	NaN	NaN	NaN	NaN	NaN	NaN	0		1.1956	1.4024	1.3168	1	-0.37489	0.4459	0.86202		R	0.86202
ybiB	1.2502	1.4209	0.73333	0.89667	NaN	-1.153	0.40661	0.99942		1.8855	1.9902	2.1767	1.4124	1	-1.7801	0.59019	1		NaN	NaN	NaN	NaN	NaN	NaN	0		S	0.99942
ybiC	0.97479	0.98091	1.0505	1.0017	0.99933	0.032131	0.06358	0.51482		1.4615	1.3971	1.4194	0.97786	1	-1.0528	0.81856	0.9976		0.6514	0.73452	0.78041	1	0.47036	0.96451	0.0047284		A	0.48173
ybiS	0.51711	1.0528	1.1569	0.76708	1.0932	0.506	0.19298	0.004133		1.0889	1.0346	1.0166	0.78452	1	-0.36583	0.4187	0.84255		1.0047	0.96222	0.99263	1	0.016129	0.068822	0.51656		A	0.40564
ybiT	0.86481	0.77986	1.005	1.0019	NaN	0.44111	0.48857	0.24594		1.1415	1.3106	1.2425	0.96662	1	-0.4891	0.45993	0.9975		1.1452	1.1556	1.2818	1	-0.18346	0.24471	0.62683		O	0.62565
ybjP	2.2301	1.3454	0.9928	0.56801	1.1728	-1.7794	0.45859	1		NaN	NaN	NaN	NaN	NaN	NaN	NaN	0		NaN	NaN	NaN	NaN	NaN	NaN	0		C	1
ybjQ	2.5153	2.2034	1.6018	1.2332	NaN	-3.2231	0.94622	0.99295		NaN	NaN	NaN	NaN	NaN	NaN	NaN	0		NaN	NaN	NaN	NaN	NaN	NaN	0		C	0.99295
ycaC	NaN	NaN	NaN	NaN	NaN	NaN	NaN	0		6.2328	2.6129	2.9872	NaN	1	-9.1166	0.80299	0.99721		NaN	NaN	NaN	NaN	NaN	NaN	0		A	0.99721
ycaO	0.81287	0.34168	0.50286	1.0739	0.97045	0.78583	0.3501	0.11861		0.40284	0.46548	0.50517	0.85122	1	1.2097	0.89716	0.049209		NaN	1.0725	1.0388	1	-0.12336	0.99413	0.82279		R	0.68951
ycbL	NaN	NaN	NaN	NaN	NaN	NaN	NaN	0		1.3711	1.2171	1.1956	6.488	1	4.3558	0.14439	0.9776		NaN	NaN	NaN	NaN	NaN	NaN	0		U	0.022395
ycbY	NaN	NaN	NaN	NaN	NaN	NaN	NaN	0		1.0664	0.90957	0.96936	0.89838	1	-0.13229	0.15776	0.99738		NaN	NaN	NaN	NaN	NaN	NaN	0		A	0.99738
ycdO	NaN	NaN	NaN	NaN	NaN	NaN	NaN	0		NaN	NaN	NaN	NaN	NaN	NaN	NaN	0		1.7694	1.5541	NaN	1	-1.0452	0.98825	0.99989		R	0.99989
ycdY	NaN	1.2926	0.95679	1.2974	0.88105	-0.49711	0.21834	0.582		1.1872	1.3666	1.6342	1.2006	1	-0.40366	0.12319	0.1955		1.2815	1.1945	1.2839	1	-0.34606	0.65107	0.96467		O	0.64027
yceD	0.96641	0.82862	0.89423	0.828	1.0688	0.16486	0.14207	0.44609		0.87975	0.74204	0.87932	0.81996	1	0.2132	0.2172	0.18175		2.077	1.7279	1.4468	1	-1.4458	0.97426	1		R	0.45323
yceH	1.4883	1.1347	0.7599	0.90696	NaN	-1.4125	0.60423	0.99341		2.1227	1.8085	0.96333	0.74765	1	-2.5786	0.78987	0.99982		1.1252	NaN	1.0576	1	-0.17709	0.99835	0.92313		O	0.92313
yceI	NaN	NaN	NaN	NaN	NaN	NaN	NaN	0		1.9321	1.6152	1.4784	0.91536	1	-2.0103	0.94717	0.99989		NaN	NaN	NaN	NaN	NaN	NaN	0		A	0.99989
ycfC	NaN	NaN	NaN	NaN	NaN	NaN	NaN	0		0.69668	0.87937	0.81699	0.811	1	0.39692	0.54925	0.10421		NaN	NaN	NaN	NaN	NaN	NaN	0		U	0.89579
ycfD	NaN	NaN	NaN	NaN	NaN	NaN	NaN	0		1.7303	1.5094	1.3893	NaN	1	-1.4172	0.99642	0.9997		0.9482	NaN	1.6953	1	0.079508	0.0045431	0.39879		A	0.60103
ycfM	NaN	NaN	NaN	NaN	NaN	NaN	NaN	0		NaN	NaN	NaN	NaN	NaN	NaN	NaN	0		1.3739	1.2302	1.2678	1	-0.46543	0.84297	0.71731		R	0.71731
ycfP	1.15	0.88865	1.0232	0.66866	1.1325	-0.14409	0.028483	0.91667		3.5402	2.3636	2.5941	1.4006	1	-4.6811	0.9242	1		1.3965	1.1107	1.1163	1	-0.44867	0.67967	0.99885		O	0.99885
ycgK	NaN	NaN	NaN	NaN	NaN	NaN	NaN	0		1.5809	1.1936	1.2231	1.07	1	-0.99834	0.84533	0.87013		NaN	NaN	NaN	NaN	NaN	NaN	0		A	0.87013
ycgL	NaN	NaN	NaN	NaN	NaN	NaN	NaN	0		NaN	0.70021	0.69623	0.66044	1	0.6053	0.39404	0.31652		0.58357	0.47489	NaN	NaN	NaN	NaN	0.87244		R	0.59629
ycgR	2.2099	2.5143	2.4692	2.0611	0.57555	-2.745	0.64313	1		0.12737	0.2138	0.46895	1.0988	1	2.0558	0.90707	1.596e-24		0.10016	0.12594	0.65183	1	1.3715	0.95774	3.9992e-24		C	1
ychN	1.5934	1.2003	0.86338	NaN	1.0212	-0.78363	0.3975	0.83911		1.818	1.695	1.436	0.81923	1	-1.9757	0.89062	0.99908		NaN	NaN	NaN	NaN	NaN	NaN	0		S	0.83834
yciK	NaN	NaN	NaN	NaN	NaN	NaN	NaN	0		1.6187	1.5531	1.3568	NaN	1	-1.2672	0.96538	0.99797		NaN	NaN	NaN	NaN	NaN	NaN	0		A	0.99797
yciT	NaN	NaN	NaN	NaN	NaN	NaN	NaN	0		0.36578	0.40539	0.37968	0.55146	1	1.0387	0.64542	0.016152		2.6334	2.1513	1.7284	1	-2.2106	0.98442	1		R	0.98385
ydcF	NaN	NaN	NaN	NaN	NaN	NaN	NaN	0		1.7501	1.4524	1.1719	0.97837	1	-1.5331	0.93184	0.98678		NaN	NaN	NaN	NaN	NaN	NaN	0		A	0.98678
ydcL	1.6425	1.7896	1.2112	NaN	0.96727	-1.2988	0.74646	0.96785		0.90665	1.2228	1.2093	0.49431	1	-0.49466	0.11878	0.27389		NaN	NaN	NaN	NaN	NaN	NaN	0		S	0.26509
ydcW	3.2566	1.4042	1.0673	1.1308	0.94768	-3.0567	0.55018	0.9896		NaN	NaN	NaN	NaN	NaN	NaN	NaN	0		NaN	NaN	NaN	NaN	NaN	NaN	0		C	0.9896
ydeN	3.3858	2.5977	1.975	0.85972	1.0561	-4.2347	0.87588	1		NaN	NaN	NaN	NaN	NaN	NaN	NaN	0		NaN	NaN	NaN	NaN	NaN	NaN	0		C	1
ydfG	1.2259	1.153	1.0836	1.0177	0.99293	-0.39751	0.93121	0.99829		1.402	1.1796	1.1199	1.0075	1	-0.76004	0.91683	0.99713		0.97511	0.93438	0.95826	1	0.055993	0.39583	0.36755		S	0.62956
ydgA	0.6875	0.534	0.7216	0.79722	1.0811	0.74071	0.73783	0.0010643		1.6629	1.3096	1.0804	0.77567	1	-1.4772	0.82059	0.9833		1.2215	1.242	1.1991	1	-0.33028	0.84256	0.98157		O	0.96519
ydgH	1.2692	1.082	1.0878	0.93485	1.0261	-0.41194	0.61874	0.82579		1.4573	1.2855	1.2647	1.0863	1	-0.85719	0.97516	0.9967		0.68956	0.7506	0.85652	1	0.43731	0.99863	0.00055152		S	0.82262
ydiI	1.2087	1.3594	0.69301	0.88932	1.0443	-0.43223	0.14896	0.93262		NaN	NaN	NaN	NaN	NaN	NaN	NaN	0		1.0121	0.95116	1.0237	1	0.021477	0.043796	0.43209		C	0.52965
ydiJ	0.88356	0.9059	0.99205	1.0564	0.97745	0.21214	0.50758	0.24909		0.80209	1.0147	1.0439	1.015	1	0.31212	0.43345	0.04846		0.70487	1.0849	1.0492	1	0.26235	0.22102	0.32023		U	0.48571
ydjA	NaN	NaN	NaN	NaN	NaN	NaN	NaN	0		NaN	NaN	NaN	NaN	NaN	NaN	NaN	0		1.152	NaN	1.058	1	-0.21501	0.983	0.98395		R	0.98395
ydjN	0.52341	0.61945	0.63714	0.88331	1.0467	0.91353	0.97568	2.618e-06		1.2064	1.127	1.2856	0.99005	1	-0.43954	0.49896	0.95894		1.5141	1.5929	1.3446	1	-0.80918	0.91325	0.9998		O	0.95875
yeaD	0.56328	0.48064	0.54213	0.82258	NaN	0.68854	0.63306	0.03801		0.96306	0.88352	1.0746	1.1609	1	0.28774	0.31432	0.17015		0.65649	0.39496	0.6199	1	0.63415	0.62245	0.0018787		U	0.79681
yeaG	NaN	NaN	NaN	NaN	NaN	NaN	NaN	0		2.0206	1.4328	0.67617	0.41254	1	-2.4451	0.63109	1		NaN	NaN	NaN	NaN	NaN	NaN	0		A	1
yebC	NaN	NaN	NaN	NaN	NaN	NaN	NaN	0		NaN	NaN	NaN	NaN	NaN	NaN	NaN	0		1.0144	1.0054	1.065	1	-0.0045595	0.0022588	0.46684		R	0.46684
yebF	0.48872	0.21627	0.39324	NaN	NaN	-0.5341	0.17984	0.80324		NaN	NaN	NaN	NaN	NaN	NaN	NaN	0		NaN	NaN	NaN	NaN	NaN	NaN	0		C	0.80324
yebR	1.0785	1.0691	1.0613	1.0238	NaN	-0.13347	0.94281	0.99371		NaN	NaN	NaN	NaN	NaN	NaN	NaN	0		NaN	NaN	NaN	NaN	NaN	NaN	0		C	0.99371
yecC	1.2821	0.899	0.99615	1.1573	0.93707	-0.26799	0.15101	0.99987		0.86197	0.95311	0.93203	1.5019	1	0.72092	0.33501	0.29784		NaN	0.54505	2.177	1	0.44847	0.024385	0.14383		C	0.60109
yecJ	1.0355	0.75813	0.87391	0.9513	1.0195	0.14076	0.082728	0.030711		NaN	NaN	NaN	NaN	NaN	NaN	NaN	0		NaN	NaN	NaN	NaN	NaN	NaN	0		U	0.96929
yedD	0.72098	0.69535	0.56276	1.0283	0.98867	0.6487	0.56945	0.033086		0.8485	NaN	0.83933	NaN	1	0.29477	0.69446	0.087838		NaN	0.97075	0.9824	NaN	NaN	NaN	0.43238		U	0.50063
yedE	3.631	2.8492	2.4936	1.498	0.80079	-4.7712	0.99498	1		NaN	NaN	NaN	NaN	NaN	NaN	NaN	0		NaN	NaN	NaN	NaN	NaN	NaN	0		C	1
yedF	1.8854	1.8825	1.1946	1.174	0.93041	-1.7051	0.81177	0.99734		NaN	NaN	NaN	NaN	NaN	NaN	NaN	0		NaN	NaN	NaN	NaN	NaN	NaN	0		C	0.99734
yeeX	0.76223	0.66882	0.76833	0.88824	1.0447	0.55623	0.8054	0.001156		1.2821	1.032	1.1385	0.87781	1	-0.58693	0.63447	0.99998		1.3324	1.0948	1.0547	1	-0.38611	0.67069	0.86835		O	0.86834
yeeZ	1.1781	1.4016	1.1802	0.84415	1.0623	-0.53886	0.38422	0.716		2.2844	1.736	1.5918	0.93329	1	-2.64	0.95346	1		1.0435	1.1338	0.93992	1	-0.13655	0.27067	3.8888e-05		O	3.8888e-05
yegQ	NaN	NaN	NaN	NaN	NaN	NaN	NaN	0		NaN	NaN	NaN	NaN	NaN	NaN	NaN	0		2.4256	1.661	1.7035	1	-1.7109	0.83324	0.99991		R	0.99991
yeiP	0.66177	0.7623	0.76422	0.99563	1.0017	0.62835	0.91736	3.2076e-08		0.45924	0.53208	0.53988	0.66218	1	0.89555	0.74375	1.6629e-08		1.0794	1.0628	1.0041	1	-0.11796	0.82033	0.72827		R	0.72827
yejL	NaN	NaN	NaN	NaN	NaN	NaN	NaN	0		0.95552	0.94796	0.89234	0.86761	1	-0.01034	0.0016403	0.57852		NaN	NaN	NaN	NaN	NaN	NaN	0		A	0.57852
yfbQ	0.79521	1.043	0.88657	0.78037	1.0879	0.23284	0.14878	0.60997		0.77969	0.68576	0.54957	1.0805	1	0.67009	0.39784	1.0123e-10		0.54483	NaN	0.74578	1	0.64329	0.99471	0.017265		U	0.3833
yfbT	NaN	1.2653	2.8123	1.7023	NaN	0.40755	0.0056745	0.32821		1.109	1.5574	1.4123	0.94387	1	-0.64547	0.24863	0.99395		NaN	NaN	NaN	NaN	NaN	NaN	0		A	0.66773
yfbU	1.0444	0.99068	1.0566	1.0365	0.9854	-0.058794	0.17848	0.57488		1.8402	1.6629	1.4448	0.95202	1	-1.8644	0.9534	1		0.61277	0.72325	0.78925	1	0.51851	0.97796	0.0031368		S	0.57307
yfcB	1.0766	1.0705	NaN	1.0929	0.96283	-0.14733	0.44147	0.64061		1.4975	1.5089	1.3322	0.9228	1	-1.2367	0.85874	0.99996		1.4689	1.383	1.1786	1	-0.67214	0.98451	1		O	0.99999
yfcD	0.91655	1.021	0.91674	1.0408	0.98369	0.1118	0.20469	0.68985		1.5531	1.8187	1.5661	1.1863	NaN	-0.98273	0.46631	0.86001		0.33112	NaN	1.2706	1	0.95093	0.48359	1.3466e-11		A	0.26674
yfcL	0.83091	0.87409	0.81948	0.93005	NaN	0.20976	0.53351	0.158		0.94186	1.1147	0.91022	0.83534	1	-0.13973	0.076121	0.47473		NaN	NaN	NaN	NaN	NaN	NaN	0		A	0.39972
yfcZ	1.22	0.49394	0.97978	1.5203	0.79187	0.10888	0.0041782	0.0049979		0.85697	0.82565	0.7811	0.9227	1	0.28942	0.48645	0.030436		NaN	NaN	NaN	NaN	NaN	NaN	0		U	0.96472
yfdH	0.77865	0.66758	1.0123	0.96144	1.0154	0.48622	0.52829	0.07327		0.88524	0.69294	0.98397	0.99473	NaN	0.4194	0.29445	4.446e-05		0.78919	0.92837	1.1502	1	0.28978	0.35919	6.2213e-05		U	0.92663
yfdI	0.81499	0.84537	0.90371	1.0811	0.96755	0.35914	0.62457	0.076658		NaN	NaN	NaN	NaN	NaN	NaN	NaN	0		NaN	NaN	NaN	NaN	NaN	NaN	0		U	0.92334
yfeX	0.91785	0.91132	0.93972	0.84826	1.0607	0.16144	0.23495	0.052399		1.2629	1.1631	1.0882	0.98198	1	-0.55179	0.95369	0.98907		0.6971	1.2848	0.76395	1	0.092633	0.011705	0.04515		A	0.89493
yfeY	1.094	NaN	0.58548	2.3904	0.44385	0.0096651	7.6223e-06	1		5.6602	2.1773	3.2186	NaN	1	-7.8643	0.73055	0.37948		NaN	NaN	NaN	NaN	NaN	NaN	0		A	2.6132e-11
yfgA	1.2375	1.3985	1.0578	0.98194	1.0072	-0.57057	0.56526	0.76839		1.3037	1.121	1.169	0.88378	1	-0.68095	0.76747	1		NaN	NaN	NaN	NaN	NaN	NaN	0		S	0.76839
yfgD	2.1275	1.7499	1.7672	1.7731	0.69076	-2.0005	0.73799	1		0.62456	1.0441	1.2648	1.0681	1	0.60807	0.29054	0.10485		0.61422	0.58339	0.71176	1	0.58429	0.91516	5.7156e-08		C	0.89515
yfgL	1.2578	1.0085	1.2268	1.1406	0.94375	-0.36497	0.3915	0.77742		1.0538	1.0131	1.0776	0.99206	1	-0.10525	0.3495	0.60596		1.3028	1.0813	1.0165	1	-0.35561	0.62688	0.75226		O	0.68628
yfgM	0.93368	0.85866	0.93495	0.98817	1.0047	0.18908	0.59484	0.051838		1.0718	1.0607	1.1273	0.91039	1	-0.24635	0.38039	0.98146		0.92447	0.92253	1.116	1	0.14745	0.2539	0.065546		A	0.86958
yfiF	1.0246	0.97138	0.98776	1.1421	0.94315	0.0029072	7.665e-05	0.00038373		1.3907	1.2853	1.1217	0.87493	1	-0.94166	0.87165	0.99833		1.1923	1.0696	1.2059	1	-0.19624	0.3781	0.9788		O	0.97717
yfiO	1.0004	1.0357	0.80354	0.9192	1.0323	0.01495	0.0012592	0.29708		1.542	1.2568	1.1093	1.0675	1	-0.97917	0.8824	1		0.87474	0.93121	0.94884	1	0.15888	0.91365	0.22708		A	0.5433
ygaD	NaN	NaN	NaN	NaN	NaN	NaN	NaN	0		1.3383	NaN	1.1934	1.0724	1	-0.65519	0.99161	0.89548		NaN	NaN	NaN	NaN	NaN	NaN	0		A	0.89548
ygaU	NaN	NaN	NaN	NaN	NaN	NaN	NaN	0		5.8464	3.4788	2.0788	0.33451	1	-10.073	0.90088	1		NaN	NaN	NaN	NaN	NaN	NaN	0		A	1
ygdH	1.652	1.1881	1.1872	1.0725	NaN	-1.2467	0.71642	0.81965		2.1361	1.6688	1.6114	1.0465	1	-2.2542	0.96472	0.99962		NaN	NaN	NaN	NaN	NaN	NaN	0		S	0.81934
ygdK	NaN	NaN	NaN	NaN	NaN	NaN	NaN	0		NaN	NaN	NaN	NaN	NaN	NaN	NaN	0		1.7669	1.5593	1.206	1	-1.0771	0.94307	0.99983		R	0.99983
ygfB	0.64302	0.74119	0.60783	0.78807	1.0848	0.68474	0.71717	0.017053		1.1585	0.71038	0.866	0.1674	1	-0.80835	0.19296	0.14747		1.2406	1.1376	1.0838	1	-0.31139	0.92204	0.83599		O	0.13544
ygfY	1.1012	0.98441	1.0628	1.0243	NaN	-0.11913	0.17174	0.31931		0.96671	0.9589	1.0657	0.91196	1	-0.0033673	0.00014924	0.96026		1.6898	1.3171	NaN	1	-0.84089	0.84543	0.95844		O	0.93252
ygfZ	1.2865	1.0816	1.0402	0.91657	1.0334	-0.42354	0.53776	0.96483		1.2659	1.1014	0.92901	0.84993	1	-0.62671	0.64433	0.9292		0.98508	0.88003	NaN	1	0.078727	0.20663	0.47533		S	0.47038
yggE	NaN	NaN	NaN	NaN	NaN	NaN	NaN	0		1.7599	0.94924	1.1877	0.7288	1	-1.4194	0.5644	1		NaN	NaN	NaN	NaN	NaN	NaN	0		A	1
yggL	NaN	NaN	NaN	NaN	NaN	NaN	NaN	0		1.3972	1.2362	1.3298	1.1085	NaN	-0.57787	0.69807	0.87854		NaN	NaN	NaN	NaN	NaN	NaN	0		A	0.87854
yggS	0.84158	0.71608	0.64123	0.86098	NaN	0.071982	0.014448	0.066869		0.90332	0.83597	0.85454	0.81593	1	0.10612	0.089094	0.18531		1.3131	1.1333	1.3183	1	-0.33501	0.45863	0.99793		R	0.75864
yggX	0.91565	1.0203	0.94915	0.85105	1.0596	0.090425	0.064865	0.83464		1.137	1.049	1.0502	0.98507	1	-0.26701	0.86334	0.96042		0.82054	0.69604	0.95135	1	0.35495	0.64973	0.036692		A	0.15299
yghU	1.2567	0.87685	1.5236	NaN	0.91884	-0.43184	0.12827	0.72308		NaN	NaN	NaN	NaN	NaN	NaN	NaN	0		NaN	NaN	NaN	NaN	NaN	NaN	0		C	0.72308
yghZ	3.4804	2.6786	2.3513	1.3999	0.84004	-4.4481	0.98795	0.99778		NaN	NaN	NaN	NaN	NaN	NaN	NaN	0		NaN	NaN	NaN	NaN	NaN	NaN	0		C	0.99778
ygiC	1.2756	1.3835	1.0889	0.8879	1.0448	-0.62259	0.55329	0.43054		0.73754	0.74071	0.70261	0.71134	1	0.34559	0.32715	0.17176		NaN	NaN	NaN	NaN	NaN	NaN	0		C	0.35659
ygiF	0.79852	0.75024	1.1271	1.0139	0.99444	0.38491	0.32516	0.0031024		1.3883	1.2313	1.2333	0.88449	1	-0.89588	0.8406	0.94187		1.8303	2.8567	1.9896	1	-1.7528	0.51264	0.77781		O	0.73273
ygiM	2.2286	1.4715	1.3693	1.1431	NaN	-2.4103	0.79892	0.97894		1.4139	0.84313	1.2457	0.99824	1	-0.55167	0.25256	0.9877		NaN	NaN	NaN	NaN	NaN	NaN	0		S	0.9669
ygiW	NaN	NaN	NaN	NaN	NaN	NaN	NaN	0		2.3421	1.5468	1.1515	NaN	1	-2.4975	0.80328	1		NaN	NaN	NaN	NaN	NaN	NaN	0		A	1
yhbH	NaN	NaN	NaN	NaN	NaN	NaN	NaN	0		5.4642	5.381	NaN	1.9895	NaN	-8.65	0.9007	1		NaN	NaN	NaN	NaN	NaN	NaN	0		A	1
yhbJ	1.1886	1.3413	1.2002	0.97017	1.0119	-0.50648	0.6101	0.87865		NaN	NaN	NaN	NaN	NaN	NaN	NaN	0		1.1494	0.94738	0.8871	1	-0.14517	0.1617	0.44271		O	0.38899
yhbS	1.7241	1.5981	1.3118	1.2774	0.88903	-1.3375	0.9286	0.99059		1.5428	1.5342	1.1172	0.73541	1	-1.4893	0.77275	0.99995		NaN	NaN	NaN	NaN	NaN	NaN	0		S	0.99054
yhbY	1.0544	0.92611	1.0018	1.0784	0.96863	-0.012439	0.0021948	0.29403		1.0906	0.95478	0.8735	1.0971	1	-0.013064	0.00081888	0.3067		1.6238	1.2104	1.2728	1	-0.70893	0.72289	1		O	0.51055
yhbZ	0.85788	0.86349	0.711	0.99094	1.0036	0.33157	0.42246	0.0055735		NaN	NaN	NaN	NaN	NaN	NaN	NaN	0		NaN	NaN	NaN	NaN	NaN	NaN	0		U	0.99443
yhcB	1.3881	1.2223	1.2032	1.0716	0.97137	-0.66671	0.96459	0.99948		1.6334	1.3852	1.2964	1.0633	1	-1.2287	0.98731	0.99913		1.033	1.1217	1.047	1	-0.096625	0.34078	0.81948		O	0.81948
yhdL	NaN	NaN	NaN	NaN	NaN	NaN	NaN	0		NaN	NaN	NaN	NaN	NaN	NaN	NaN	0		31.825	22.7	8.8337	1	-42.919	0.93382	1		R	1
yhfA	NaN	NaN	NaN	NaN	NaN	NaN	NaN	0		1.8342	NaN	1.2113	0.9344	1	-1.7528	0.92575	0.98576		NaN	NaN	NaN	NaN	NaN	NaN	0		A	0.98576
yhgF	0.57711	0.65979	0.70015	0.87993	1.048	0.8058	0.9866	0.02955		0.82632	1.0286	1.138	0.93845	1	0.18806	0.1144	0.31746		0.65142	0.84063	1.0273	1	0.45802	0.67623	0.076075		U	0.61198
yhjE	1.0561	0.91443	NaN	1.1486	0.94057	-0.0042691	0.00011136	0.55136		NaN	NaN	NaN	NaN	NaN	NaN	NaN	0		0.38828	0.48963	0.69316	1	0.86802	0.99987	3.2446e-44		C	0.55136
yhjH	0.98918	NaN	1.0228	1.0088	NaN	0.049518	0.36915	0.34712		NaN	NaN	NaN	NaN	NaN	NaN	NaN	0		NaN	NaN	NaN	NaN	NaN	NaN	0		U	0.65288
yhjJ	NaN	NaN	NaN	NaN	NaN	NaN	NaN	0		0.92454	NaN	0.48324	0.55887	1	-0.089471	0.0060768	0.19742		1.4789	3.5906	1.2834	1	-1.9745	0.26832	0.99985		O	0.19739
yiaF	0.9173	0.82647	0.92207	0.65037	1.1399	0.20599	0.073667	0.37163		1.3687	1.2283	1.218	0.98621	1	-0.76755	0.93829	0.99981		1.095	1.3217	1.1263	1	-0.2629	0.3659	0.90065		O	0.90055
yibL	NaN	NaN	NaN	NaN	NaN	NaN	NaN	0		1.0089	1.3348	1.0646	0.85865	1	-0.38952	0.2126	0.64104		1.5928	0.20155	0.29832	1	-0.27743	0.017486	1		O	0.64104
yibN	1.0148	0.90567	0.94295	0.93747	1.025	0.051952	0.05427	0.40024		0.82141	0.75226	0.82543	0.85432	1	0.33224	0.56371	0.081781		1.7758	1.5117	1.3413	1	-1.03	0.97008	1		R	0.55071
yicC	1.0336	0.95811	1.1051	0.87896	1.0484	-0.048094	0.01638	0.44494		1.2599	1.1247	1.2974	1.0853	1	-0.43394	0.52723	0.90137		0.8471	1.118	1.0467	1	0.09621	0.067987	0.5052		S	0.19845
yicH	NaN	NaN	NaN	NaN	NaN	NaN	NaN	0		0.28713	0.1672	0.19235	NaN	1	1.4885	0.65783	0.63049		NaN	NaN	NaN	NaN	NaN	NaN	0		U	0.36951
yidA	0.96284	0.79025	0.92002	0.98778	1.0049	0.20157	0.29938	0.15534		1.092	0.86746	1.1189	0.81456	1	-0.22771	0.12274	0.75271		NaN	0.70029	NaN	1	NaN	NaN	0.11718		A	0.56129
yieF	NaN	NaN	NaN	NaN	NaN	NaN	NaN	0		3.0287	2.5902	1.8098	0.89589	1	-4.4699	0.95704	1		NaN	NaN	NaN	NaN	NaN	NaN	0		A	1
yifE	0.96426	0.93776	0.8992	0.95518	1.0179	0.10482	0.32148	0.20596		1.036	0.96764	0.94326	0.91439	1	-0.11011	0.22913	0.47397		1.0642	0.9555	0.95502	1	-0.048679	0.086143	0.96204		O	0.56021
yifL	1.0525	0.97445	0.93544	0.93074	1.0277	-0.038635	0.027395	0.70151		NaN	NaN	NaN	NaN	NaN	NaN	NaN	0		1.25	1.3013	1.1213	1	-0.41074	0.8905	0.29423		O	0.2064
yihD	0.74323	0.11796	0.71826	0.73416	1.1063	0.94163	0.38228	0.38885		2.0451	1.6358	1.49	1.1633	1	-1.9727	0.98815	0.99609		1.0081	0.89232	0.88132	1	0.031337	0.020568	0.83142		A	0.10263
yihI	NaN	NaN	NaN	NaN	NaN	NaN	NaN	0		0.85021	0.67477	0.83381	0.93014	1	0.41282	0.48916	4.6446e-10		NaN	0.68245	NaN	1	NaN	NaN	0.0048116		U	0.99519
yijP	0.81117	0.80572	0.88515	0.94858	1.0206	0.38349	0.95109	0.0001766		0.90332	0.79994	1.0104	0.90506	1	0.20699	0.24914	0.09271		NaN	NaN	NaN	NaN	NaN	NaN	0		U	0.90713
yjaH	NaN	NaN	NaN	NaN	NaN	NaN	NaN	0		NaN	NaN	NaN	NaN	NaN	NaN	NaN	0		NaN	0.85423	0.96461	1	0.23826	0.84445	0.039515		U	0.96048
yjcD	NaN	NaN	NaN	NaN	NaN	NaN	NaN	0		NaN	NaN	NaN	NaN	NaN	NaN	NaN	0		3.0098	0.9286	1.1283	1	-1.9927	0.38446	0.78162		R	0.78162
yjcH	17.446	11.052	7.3002	1.5408	0.78368	-28.338	0.91178	1		NaN	NaN	NaN	NaN	NaN	NaN	NaN	0		NaN	NaN	NaN	NaN	NaN	NaN	0		C	1
yjcZ	4.1799	3.7043	3.9989	2.4118	0.43528	-6.2865	0.88012	1		0.37484	0.41583	0.68352	1.4511	1	1.8384	0.71825	2.5868e-09		0.1639	0.47891	NaN	1	1.0925	0.95399	5.2864e-26		C	1
yjdB	NaN	NaN	NaN	NaN	NaN	NaN	NaN	0		0.99216	0.79274	1.1298	1.2614	1	0.39793	0.22202	0.00052692		NaN	NaN	NaN	NaN	NaN	NaN	0		U	0.99947
yjeI	1.6506	1.3312	1.2269	0.91911	1.0324	-1.0803	0.78871	1		1.1218	1.5207	1.2031	0.72119	1	-0.83572	0.35064	0.96519		NaN	NaN	NaN	NaN	NaN	NaN	0		S	0.96519
yjgA	NaN	NaN	NaN	NaN	NaN	NaN	NaN	0		2.7717	2.882	2.1708	1.3853	NaN	-3.4852	0.84309	0.99969		0.86553	1.2003	0.78804	1	-0.024908	0.0018382	0.69491		O	0.69469
yjgD	0.88074	0.76972	0.83373	0.93093	1.0276	0.33181	0.62663	1.4246e-07		0.94757	0.97428	1.0976	1.2166	1	0.29743	0.31059	0.1051		1.0849	1.3068	1.2175	1	-0.22484	0.26223	0.96725		R	0.86559
yjgF	1.2557	1.238	1.2036	0.94334	1.0227	-0.52413	0.75669	0.96013		0.80269	0.7073	0.73601	0.89723	1	0.43847	0.56647	0.20463		0.74617	0.74468	0.77677	1	0.36635	0.85752	4.9959e-05		C	0.76362
yjhC	NaN	NaN	NaN	NaN	NaN	NaN	NaN	0		1.5783	1.0789	1.1635	NaN	1	-0.9606	0.64647	0.90682		NaN	NaN	NaN	NaN	NaN	NaN	0		A	0.90682
yjiA	NaN	NaN	NaN	NaN	NaN	NaN	NaN	0		1.352	1.2146	1.1843	1.0281	1	-0.69082	0.97908	1		NaN	NaN	NaN	NaN	NaN	NaN	0		A	1
yjjK	0.89951	0.95692	1.0001	1.0836	0.96655	0.15921	0.30177	0.092584		0.8689	0.83949	0.86708	0.8972	1	0.23263	0.59439	0.26489		0.84441	0.92045	0.87168	1	0.18052	0.67563	0.18601		U	0.54297
yleA	0.66043	0.60908	0.65467	0.88029	1.0479	0.74693	0.86571	0.041122		0.80346	0.90377	0.98695	0.97272	1	0.35335	0.80244	0.18865		NaN	NaN	NaN	NaN	NaN	NaN	0		U	0.77799
yliG	0.87521	NaN	0.1564	0.94569	1.0217	0.57833	0.13397	1.857e-08		0.70903	0.68716	0.71921	0.99902	1	0.69566	0.79188	0.091312		NaN	NaN	NaN	NaN	NaN	NaN	0		U	0.90869
yliJ	NaN	NaN	NaN	NaN	NaN	NaN	NaN	0		2.7183	2.2189	1.8636	1.0662	1	-3.5593	0.98593	0.99836		0.6851	0.77337	0.78576	1	0.41377	0.92519	1.8983e-08		A	0.99836
yncE	1.2334	0.81209	1.0256	0.96558	1.0138	-0.17305	0.071545	0.52599		1.0646	1.124	1.2186	0.88924	1	-0.30495	0.25647	0.89028		0.73399	0.75916	0.85742	1	0.38683	0.99331	0.00066467		S	0.46797
ynfB	0.90778	0.68856	0.6762	0.87453	NaN	-0.0016545	5.66e-06	0.80112		1.4819	1.1557	1.263	0.96686	1	-0.91348	0.80977	0.99938		1.6186	1.3339	1.1877	1	-0.7946	0.89525	1		O	0.99988
yniC	0.93599	1.0712	0.84387	0.83045	1.0678	0.0545	0.011929	0.21674		1.8907	0.79664	0.97657	0.66883	1	-1.5602	0.45115	0.37774		0.64431	0.75369	0.63022	1	0.4353	0.62516	0.13909		A	0.25472
yoaB	0.63123	0.44551	0.76561	0.65565	1.1377	0.84674	0.59312	0.062392		1.0989	1.1499	1.1719	1.005	1	-0.26732	0.47808	0.35854		NaN	NaN	NaN	NaN	NaN	NaN	0		A	0.33617
yohN	NaN	NaN	NaN	NaN	NaN	NaN	NaN	0		2.5024	1.9732	1.4175	1.0228	1	-3.0609	0.95463	1		1.4853	1.2511	1.0545	1	-0.63607	0.80749	0.99939		O	0.99939
yqeF	1.9853	1.924	1.2615	NaN	0.95947	-1.8086	0.82545	0.98808		NaN	NaN	NaN	NaN	NaN	NaN	NaN	0		NaN	NaN	NaN	NaN	NaN	NaN	0		C	0.98808
yqgE	NaN	NaN	NaN	NaN	NaN	NaN	NaN	0		1.6779	1.0331	1.0546	0.9089	1	-1.1766	0.62147	0.92142		NaN	NaN	NaN	NaN	NaN	NaN	0		A	0.92142
yqhD	NaN	NaN	NaN	NaN	NaN	NaN	NaN	0		1.4421	1.9728	0.67445	0.84594	1	-1.5212	0.36091	0.98875		NaN	NaN	NaN	NaN	NaN	NaN	0		A	0.98875
yqjD	2.8311	1.6141	1.0594	NaN	0.99079	-2.5894	0.59086	0.99984		3.0049	1.7943	1.391	0.46902	1	-4.2357	0.83585	1		NaN	NaN	NaN	NaN	NaN	NaN	0		S	0.99984
yqjI	NaN	NaN	NaN	NaN	NaN	NaN	NaN	0		NaN	NaN	NaN	NaN	NaN	NaN	NaN	0		1.5159	1.035	1.2727	1	-0.49389	0.41063	0.93434		R	0.93434
yraL	0.80105	1.1582	1.047	0.61349	1.1546	0.09904	0.0093069	0.0096728		1.0612	1.0745	1.061	0.94968	1	-0.19975	0.60541	0.91649		0.86101	0.87848	0.98722	1	0.21225	0.83814	0.13857		A	0.78186
yraM	1.5311	1.5938	1.4709	0.67587	1.1297	-1.1822	0.52069	0.90617		1.1414	0.97368	1.1831	1.2147	1	-0.012896	0.00059623	0.52539		1.8059	1.1352	1.1477	1	-0.87675	0.5665	0.81051		O	0.77442
yraP	1.1943	1.2302	1.1194	0.94994	1.02	-0.42328	0.70926	1		1.338	1.2838	1.1806	1.0246	1	-0.72153	0.97627	0.91645		1.0461	1.0147	0.6383	1	-0.13044	0.04461	0.90813		O	0.90813
yrbB	0.862	0.98681	0.90125	0.9739	1.0104	0.19978	0.55633	0.0015963		1.3016	1.1856	1.1332	0.96333	1	-0.64827	0.94164	0.99998		1.2983	1.2157	1.1183	1	-0.40995	0.98302	0.94585		O	0.94583
yrbC	0.45376	0.75168	0.42458	0.35635	1.2575	0.91876	0.33185	0.93417		1.7719	1.8745	1.6252	1.5274	1	-1.3834	0.70734	0.99958		0.84916	0.91654	0.79167	1	0.16151	0.31313	0.5825		A	0.027474
yrbD	0.85581	0.8789	0.96947	0.98817	NaN	0.34528	0.8471	0.25256		1.1442	1.0121	1.0337	0.7976	1	-0.42521	0.49087	0.77685		1.5862	1.3396	1.1731	1	-0.76779	0.91332	0.97392		O	0.81148
yrbF	NaN	NaN	NaN	NaN	NaN	NaN	NaN	0		1.2375	1.4256	1.1428	1.1348	1	-0.56124	0.5435	0.82265		1.3332	1.1116	1.0717	1	-0.39342	0.72422	0.99989		O	0.82257
ysgA	6.2532	4.1987	3.996	2.1609	NaN	-9.3355	0.94785	1		1.8112	1.5211	1.6943	1.1211	1	-1.5722	0.83931	1		NaN	NaN	NaN	NaN	NaN	NaN	0		S	1
ytfP	4.2989	3.88	9.8958	4.4471	NaN	2.4374	0.022232	0.98107		1.5852	1.4939	1.2724	1.0675	1	-1.226	0.97946	0.99697		NaN	NaN	NaN	NaN	NaN	NaN	0		A	0.018872
ytfQ	2.3524	1.3089	0.81364	0.46641	1.2134	-1.873	0.37838	1		1.0513	1.0584	0.86161	0.82343	1	-0.27987	0.27937	0.26445		NaN	NaN	NaN	NaN	NaN	NaN	0		S	0.26445
yuaX	3.7456	2.5766	2.6613	1.0049	0.99802	-4.8121	0.89941	1		NaN	0.89444	NaN	0.95651	1	0.27173	0.95843	0.19527		NaN	NaN	NaN	NaN	NaN	NaN	0		C	0.80473
yuaY	3.0025	2.2788	2.0941	1.1834	0.92663	-3.5527	0.96357	1		NaN	NaN	NaN	NaN	NaN	NaN	NaN	0		NaN	NaN	NaN	NaN	NaN	NaN	0		C	1
zapA	0.73201	0.95392	0.91208	0.65961	1.1362	0.35382	0.19155	0.68498		1.4914	0.50542	0.86449	2.1284	1	0.64018	0.044314	1		NaN	NaN	NaN	NaN	NaN	NaN	0		U	2.5951e-14
zapB	0.77221	0.76069	0.78271	0.87421	1.0503	0.47892	0.84448	6.2658e-07		1.0362	1.0329	1.1437	0.81774	1	-0.25751	0.20221	0.86836		1.6184	1.5176	1.3577	1	-0.86865	0.9918	0.99958		O	0.86799
zipA	1.0862	0.99709	0.88735	0.81917	1.0723	-0.093145	0.034876	1		1.2547	1.1239	1.0758	0.91119	1	-0.57584	0.84487	1		NaN	1.7061	1.3316	1	-1.1909	0.97711	1		O	1
zwf	0.91359	0.87045	1.0025	0.92848	1.0286	0.18561	0.44097	0.30233		1.6985	1.3876	1.4579	0.94632	1	-1.4497	0.88427	0.9972		0.9888	0.99093	0.99136	1	0.0151	0.90075	0.45302		A	0.38054
