# Supplementary material for: Quantitative proteomic analysis reveals a simple strategy of global resource allocation in bacteria
Source: Mol Syst Biol. 2015 Feb 12;11(2):784. doi: 10.15252/msb.20145697 (PMC4358657; doi:10.15252/msb.20145697)
Supplement: Supplementary file 3 [file msb0011-0784-sd3.xlsx]

## Sheet: Sheet1
Table S3. Proteome fractions for the 6 sectors under the three limitations.
Sector	Growth limitation	Doubling time (min)	Replicate 1	Replicate 2	Replicate 3	Mean
C-sector	C-lim	92	0.219	0.237	0.261	0.239
		72	0.201	0.229	0.269	0.233
		62	0.206	0.219	0.246	0.224
		48	0.172	0.181	0.194	0.182
		40	0.103	0.102	0.118	0.107
	A-lim	91	0.087	0.093	0.093	0.091
		69	0.088	0.096	0.097	0.094
		58	0.104	0.103	0.105	0.104
		47	0.149	0.15	0.147	0.149
		43	0.132	0.142	0.14	0.138
	R-lim	147	0.055	0.048	0.045	0.049
		102	0.067	0.06	0.063	0.063
		65	0.093	0.094	0.09	0.092
		42	0.141	0.136	0.142	0.14
A-sector	C-lim	92	0.177	0.168	0.146	0.163
		72	0.189	0.177	0.141	0.169
		62	0.187	0.181	0.157	0.175
		48	0.212	0.203	0.19	0.201
		40	0.241	0.236	0.226	0.234
	A-lim	91	0.289	0.294	0.286	0.29
		69	0.292	0.289	0.285	0.288
		58	0.269	0.273	0.266	0.269
		47	0.22	0.222	0.208	0.217
		43	0.231	0.221	0.205	0.219
	R-lim	147	0.161	0.14	0.141	0.147
		102	0.185	0.158	0.152	0.165
		65	0.195	0.182	0.177	0.185
		42	0.217	0.212	0.215	0.215
R-sector	C-lim	92	0.137	0.155	0.177	0.157
		72	0.149	0.166	0.205	0.173
		62	0.156	0.179	0.22	0.185
		48	0.169	0.189	0.245	0.201
		40	0.2	0.235	0.276	0.237
	A-lim	91	0.143	0.159	0.18	0.161
		69	0.153	0.171	0.197	0.174
		58	0.163	0.18	0.21	0.184
		47	0.183	0.205	0.234	0.208
		43	0.187	0.212	0.26	0.219
	R-lim	147	0.35	0.424	0.434	0.403
		102	0.315	0.393	0.401	0.37
		65	0.275	0.327	0.334	0.312
		42	0.215	0.239	0.25	0.235
U-sector	C-lim	92	0.119	0.109	0.088	0.106
		72	0.131	0.122	0.097	0.117
		62	0.138	0.131	0.105	0.125
		48	0.163	0.168	0.131	0.154
		40	0.204	0.193	0.175	0.191
	A-lim	91	0.12	0.121	0.111	0.117
		69	0.133	0.12	0.105	0.12
		58	0.147	0.138	0.121	0.135
		47	0.17	0.165	0.151	0.162
		43	0.169	0.162	0.146	0.159
	R-lim	147	0.137	0.119	0.126	0.127
		102	0.146	0.135	0.127	0.136
		65	0.163	0.152	0.151	0.155
		42	0.176	0.178	0.164	0.172
S-sector	C-lim	92	0.192	0.194	0.201	0.195
		72	0.178	0.173	0.174	0.175
		62	0.162	0.162	0.159	0.161
		48	0.136	0.129	0.126	0.13
		40	0.117	0.114	0.107	0.112
	A-lim	91	0.181	0.179	0.175	0.179
		69	0.167	0.169	0.167	0.168
		58	0.158	0.16	0.15	0.156
		47	0.134	0.132	0.135	0.133
		43	0.131	0.131	0.13	0.131
	R-lim	147	0.091	0.09	0.078	0.086
		102	0.103	0.089	0.093	0.095
		65	0.109	0.097	0.102	0.103
		42	0.12	0.115	0.115	0.117
O-sector	C-lim	92	0.132	0.123	0.12	0.125
		72	0.134	0.125	0.111	0.123
		62	0.136	0.122	0.111	0.123
		48	0.137	0.124	0.113	0.125
		40	0.124	0.113	0.097	0.111
	A-lim	91	0.148	0.138	0.14	0.142
		69	0.144	0.141	0.141	0.142
		58	0.138	0.135	0.141	0.138
		47	0.128	0.12	0.122	0.123
		43	0.13	0.124	0.115	0.123
	R-lim	147	0.189	0.171	0.171	0.177
		102	0.172	0.158	0.159	0.163
		65	0.156	0.143	0.143	0.147
		42	0.124	0.116	0.111	0.117
