# Supplementary material for: Quantitative proteomic analysis reveals a simple strategy of global resource allocation in bacteria
Source: Mol Syst Biol. 2015 Feb 12;11(2):784. doi: 10.15252/msb.20145697 (PMC4358657; doi:10.15252/msb.20145697)
Supplement: Supplementary file 4 [file msb0011-0784-sd4.xlsx]

## Sheet: Sheet1
Table S5: Lists of genes associated with each of the GO terms identified by the abundance-based GO analysis for each of the 6 sectors. See Expanded View Texts for details of the procedure.
Sector	C			A			R			U			S			O
GO term ID	GO:0006099	GO:0006811	GO:0040011	GO:0006006	GO:1901566		GO:0006412			GO:0006417	GO:0008652	GO:0009168	GO:0005975	GO:0006950	GO:0071702	GO:0009059	GO:0044283	GO:0071702
GO term name	tricarboxylic acid cycle	ion transport	locomotion	glucose metabolic process	organonitrogen compound biosynthetic process		translation			regulation of translation	cellular amino acid biosynthetic process	purine ribonucleoside monophosphate biosynthetic process	carbohydrate metabolic process	response to stress	organic substance transport	macromolecule biosynthetic process	small molecule biosynthetic process	organic substance transport
	fumA	atpA	aer	aceF	adk		def			leuS	aroF	guaA	aceA	acnA	actP	crp	aspC	actP
	glcB	atpD	cheA	eno	argA		frr			rpsA	carA	guaB	aceB	ahpC	argT	glgA	btuR	argT
	sdhA	atpF	cheR	fbaA	argB		fusA			selA	cysH	purB	acnA	btuE	btuE	glnB	dapA	btuE
	sdhB	atpG	cheW	fbaB	argC		glyQ			valS	cysI	purC	acnB	clpB	dppC	hupA	gnsB	dppC
	sucA	cycA	cheY	gapA	argD		infA				cysJ	purD	agp	cspD	fadL	hupB	gshB	fadL
	sucB	fliI	cheZ	glpX	argE		infB				folP	purE	arnA	degP	gltI	nrdB	ilvB	gltI
	sucC	gltJ	flgE	gnd	argG		lepA				gltB	purF	bglA	degQ	gltL	ompR	ilvH	gltL
	sucD	lamB	flgG	gpmA	argH		lysS				gltD	purH	bglX	deoB	livJ	pcnB	ilvI	livJ
		livG	flgH	pfkB	argI		prfB				ilvC	purK	deoC	deoC	lptB	rpoD	ilvM	lptB
		modA	flgK	pflA	argR		prfC				lysA	purL	ghrB	elaB	metQ	slyA	ilvN	metQ
		modC	flgL	pgi	aroA		rplB				metE	purM	glgA	ftnA	oppA		ispF	oppA
		motA	fliC	pgk	aroC		rplC				pyrH	purT	glk	fumC	oppD		lrp	oppD
		nmpC	fliF	rpiA	aroD		rplE				selA		glmM	glgA	potD		metA	potD
		ompC	fliG	tpiA	aroG		rplF				trpA		glpK	glpK	putP		metB	putP
		sbp	fliH	zwf	asd		rplI				trpB		gltA	hflC	rbsA		pdxH	rbsA
		yecC	fliM		asnA		rplJ				trpC		icd	hflX	rbsB		pdxJ	rbsB
			fliN		asnB		rplK				trpD		ldhA	hsdR	ytfQ		pdxK	ytfQ
			mglB		bioB		rplL				trpE		lldD	hupA			pta
			motA		carB		rplM				tyrA		lpxA	iraP			thrB
			tap		cysE		rplN						mdh	katE			tyrB
			tar		dapB		rplO						nagD	katG
			trg		dapD		rplQ						pflB	ldhA
			tsr		ddlB		rplR						pgl	osmC
					fabI		rplS						pgm	recA
					folE		rplT						pykA	rnr
					glmU		rplU						rpe	rpoD
					glnA		rplV						talA	tas
					glyA		rplX							trxB
					gshA		rplY							udp
					hemC		rpmA							uspA
					hemL		rpmB							uspE
					hemN		rpmC							uspF
					hisA		rpmD							uspG
					hisB		rpmE							wrbA
					hisC		rpmF							yfbU
					hisD		rpmG							yjeI
					hisF		rpmI
					hisG		rpsB
					hisH		rpsC
					hisI		rpsE
					hisP		rpsF
					ilvA		rpsH
					ilvE		rpsI
					leuA		rpsJ
					leuC		rpsK
					leuD		rpsL
					luxS		rpsM
					lysC		rpsN
					metH		rpsO
					metK		rpsP
					murD		rpsQ
					nadB		rpsR
					nadE		rpsS
					panC		rpsT
					panD		rpsU
					pdxB		tufA
					pheA
					proA
					purA
					relA
					serA
					serC
					serS
					speA
					thiC
					thiD
					thiE
					thiF
					thiG
					thiM
					thrA
					ybiS
