# Supplementary material for: Quantitative proteomic analysis reveals a simple strategy of global resource allocation in bacteria
Source: Mol Syst Biol. 2015 Feb 12;11(2):784. doi: 10.15252/msb.20145697 (PMC4358657; doi:10.15252/msb.20145697)
Supplement: Supplementary file 5 [file msb0011-0784-sd5.zip]

Archive with 2,519 entries (2,515 files):
- Supplementary Dataset S1/.DS_Store
- Supplementary Dataset S1/Alim/
- Supplementary Dataset S1/Alim/accA.png
- Supplementary Dataset S1/Alim/accB.png
- Supplementary Dataset S1/Alim/accC.png
- Supplementary Dataset S1/Alim/accD.png
- Supplementary Dataset S1/Alim/aceA.png
- Supplementary Dataset S1/Alim/aceB.png
- Supplementary Dataset S1/Alim/aceE.png
- Supplementary Dataset S1/Alim/aceF.png
- Supplementary Dataset S1/Alim/ackA.png
- Supplementary Dataset S1/Alim/acnA.png
- Supplementary Dataset S1/Alim/acnB.png
- Supplementary Dataset S1/Alim/acpP.png
- Supplementary Dataset S1/Alim/acrA.png
- Supplementary Dataset S1/Alim/acrB.png
- Supplementary Dataset S1/Alim/acs.png
- Supplementary Dataset S1/Alim/actP.png
- Supplementary Dataset S1/Alim/adhE.png
- Supplementary Dataset S1/Alim/adk.png
- Supplementary Dataset S1/Alim/aer.png
- Supplementary Dataset S1/Alim/agp.png
- Supplementary Dataset S1/Alim/ahpC.png
- Supplementary Dataset S1/Alim/ahpF.png
- Supplementary Dataset S1/Alim/ais.png
- Supplementary Dataset S1/Alim/alaS.png
- Supplementary Dataset S1/Alim/aldA.png
- Supplementary Dataset S1/Alim/allR.png
- Supplementary Dataset S1/Alim/all_Alim_plots.html
- Supplementary Dataset S1/Alim/amn.png
- Supplementary Dataset S1/Alim/apaH.png
- Supplementary Dataset S1/Alim/apt.png
- Supplementary Dataset S1/Alim/arcA.png
- Supplementary Dataset S1/Alim/argA.png
- Supplementary Dataset S1/Alim/argB.png
- Supplementary Dataset S1/Alim/argC.png
- Supplementary Dataset S1/Alim/argD.png
- Supplementary Dataset S1/Alim/argE.png
- Supplementary Dataset S1/Alim/argG.png
- Supplementary Dataset S1/Alim/argH.png
- Supplementary Dataset S1/Alim/argI.png
- Supplementary Dataset S1/Alim/argR.png
- Supplementary Dataset S1/Alim/argS.png
- Supplementary Dataset S1/Alim/argT.png
- Supplementary Dataset S1/Alim/arnA.png
- Supplementary Dataset S1/Alim/arnB.png
- Supplementary Dataset S1/Alim/arnC.png
- Supplementary Dataset S1/Alim/aroA.png
- Supplementary Dataset S1/Alim/aroB.png
- Supplementary Dataset S1/Alim/aroC.png
- Supplementary Dataset S1/Alim/aroD.png
- Supplementary Dataset S1/Alim/aroF.png
- Supplementary Dataset S1/Alim/aroG.png
- Supplementary Dataset S1/Alim/aroK.png
- Supplementary Dataset S1/Alim/artI.png
- Supplementary Dataset S1/Alim/artJ.png
- Supplementary Dataset S1/Alim/asd.png
- Supplementary Dataset S1/Alim/asnA.png
- Supplementary Dataset S1/Alim/asnB.png
- Supplementary Dataset S1/Alim/asnS.png
- Supplementary Dataset S1/Alim/aspC.png
- Supplementary Dataset S1/Alim/aspS.png
- Supplementary Dataset S1/Alim/atpA.png
- Supplementary Dataset S1/Alim/atpC.png
- Supplementary Dataset S1/Alim/atpD.png
- Supplementary Dataset S1/Alim/atpF.png
- Supplementary Dataset S1/Alim/atpG.png
- Supplementary Dataset S1/Alim/atpH.png
- Supplementary Dataset S1/Alim/avtA.png
- Supplementary Dataset S1/Alim/basR.png
- Supplementary Dataset S1/Alim/bcp.png
- Supplementary Dataset S1/Alim/bfr.png
- Supplementary Dataset S1/Alim/bglA.png
- Supplementary Dataset S1/Alim/bglX.png
- Supplementary Dataset S1/Alim/bioB.png
- Supplementary Dataset S1/Alim/borD.png
- Supplementary Dataset S1/Alim/btuB.png
- Supplementary Dataset S1/Alim/btuE.png
- Supplementary Dataset S1/Alim/btuR.png
- Supplementary Dataset S1/Alim/can.png
- Supplementary Dataset S1/Alim/carA.png
- Supplementary Dataset S1/Alim/carB.png
- Supplementary Dataset S1/Alim/cfa.png
- Supplementary Dataset S1/Alim/cheA.png
- Supplementary Dataset S1/Alim/cheB.png
- Supplementary Dataset S1/Alim/cheW.png
- Supplementary Dataset S1/Alim/cheY.png
- Supplementary Dataset S1/Alim/cheZ.png
- Supplementary Dataset S1/Alim/cirA.png
- Supplementary Dataset S1/Alim/clpA.png
- Supplementary Dataset S1/Alim/clpB.png
- Supplementary Dataset S1/Alim/clpP.png
- Supplementary Dataset S1/Alim/clpX.png
- Supplementary Dataset S1/Alim/cmk.png
- Supplementary Dataset S1/Alim/coaBC.png
- Supplementary Dataset S1/Alim/codA.png
- Supplementary Dataset S1/Alim/copA.png
- Supplementary Dataset S1/Alim/corC.png
- Supplementary Dataset S1/Alim/cpxR.png
- Supplementary Dataset S1/Alim/crl.png
- Supplementary Dataset S1/Alim/crp.png
- Supplementary Dataset S1/Alim/crr.png
- Supplementary Dataset S1/Alim/cspC.png
- Supplementary Dataset S1/Alim/cspD.png
- Supplementary Dataset S1/Alim/cspE.png
- Supplementary Dataset S1/Alim/cueO.png
- Supplementary Dataset S1/Alim/cusA.png
- Supplementary Dataset S1/Alim/cusR.png
- Supplementary Dataset S1/Alim/cyaY.png
- Supplementary Dataset S1/Alim/cydA.png
- Supplementary Dataset S1/Alim/cyoA.png
- Supplementary Dataset S1/Alim/cysA.png
- Supplementary Dataset S1/Alim/cysB.png
- Supplementary Dataset S1/Alim/cysC.png
- Supplementary Dataset S1/Alim/cysD.png
- Supplementary Dataset S1/Alim/cysE.png
- Supplementary Dataset S1/Alim/cysH.png
- Supplementary Dataset S1/Alim/cysI.png
- Supplementary Dataset S1/Alim/cysJ.png
- Supplementary Dataset S1/Alim/cysK.png
- Supplementary Dataset S1/Alim/cysM.png
- Supplementary Dataset S1/Alim/cysN.png
- Supplementary Dataset S1/Alim/cysP.png
- Supplementary Dataset S1/Alim/cysS.png
- Supplementary Dataset S1/Alim/dacA.png
- Supplementary Dataset S1/Alim/dacC.png
- Supplementary Dataset S1/Alim/damX.png
- Supplementary Dataset S1/Alim/dapA.png
- Supplementary Dataset S1/Alim/dapB.png
- Supplementary Dataset S1/Alim/dapD.png
- Supplementary Dataset S1/Alim/dcp.png
- Supplementary Dataset S1/Alim/dcrB.png
- Supplementary Dataset S1/Alim/dcyD.png
- Supplementary Dataset S1/Alim/ddlB.png
- Supplementary Dataset S1/Alim/def.png
- Supplementary Dataset S1/Alim/degP.png
- Supplementary Dataset S1/Alim/degQ.png
- Supplementary Dataset S1/Alim/deoB.png
- Supplementary Dataset S1/Alim/deoC.png
- Supplementary Dataset S1/Alim/deoD.png
- Supplementary Dataset S1/Alim/dhaK.png
- Supplementary Dataset S1/Alim/dhaL.png
- Supplementary Dataset S1/Alim/dhaM.png
- Supplementary Dataset S1/Alim/dksA.png
- Supplementary Dataset S1/Alim/dld.png
- Supplementary Dataset S1/Alim/dnaK.png
- Supplementary Dataset S1/Alim/dnaN.png
- Supplementary Dataset S1/Alim/dppA.png
- Supplementary Dataset S1/Alim/dppC.png
- Supplementary Dataset S1/Alim/dppF.png
- Supplementary Dataset S1/Alim/dps.png
- Supplementary Dataset S1/Alim/dsbA.png
- Supplementary Dataset S1/Alim/dut.png
- Supplementary Dataset S1/Alim/dxs.png
- Supplementary Dataset S1/Alim/ecnB.png
- Supplementary Dataset S1/Alim/eda.png
- Supplementary Dataset S1/Alim/efp.png
- Supplementary Dataset S1/Alim/elaB.png
- Supplementary Dataset S1/Alim/elbB.png
- Supplementary Dataset S1/Alim/engA.png
- Supplementary Dataset S1/Alim/engB.png
- Supplementary Dataset S1/Alim/engD.png
- Supplementary Dataset S1/Alim/eno.png
- Supplementary Dataset S1/Alim/entE.png
- Supplementary Dataset S1/Alim/erpA.png
- Supplementary Dataset S1/Alim/fabA.png
- Supplementary Dataset S1/Alim/fabB.png
- Supplementary Dataset S1/Alim/fabD.png
- Supplementary Dataset S1/Alim/fabF.png
- Supplementary Dataset S1/Alim/fabG.png
- Supplementary Dataset S1/Alim/fabH.png
- Supplementary Dataset S1/Alim/fabI.png
- Supplementary Dataset S1/Alim/fabZ.png
- Supplementary Dataset S1/Alim/fadA.png
- Supplementary Dataset S1/Alim/fadB.png
- Supplementary Dataset S1/Alim/fadD.png
- Supplementary Dataset S1/Alim/fadE.png
- Supplementary Dataset S1/Alim/fadL.png
- Supplementary Dataset S1/Alim/fbaA.png
- Supplementary Dataset S1/Alim/fbaB.png
- Supplementary Dataset S1/Alim/fbp.png
- Supplementary Dataset S1/Alim/fdx.png
- Supplementary Dataset S1/Alim/ffh.png
- Supplementary Dataset S1/Alim/fhuA.png
- Supplementary Dataset S1/Alim/fis.png
- Supplementary Dataset S1/Alim/fklB.png
- Supplementary Dataset S1/Alim/fkpA.png
- Supplementary Dataset S1/Alim/fldA.png
- Supplementary Dataset S1/Alim/flgE.png
- Supplementary Dataset S1/Alim/flgG.png
- Supplementary Dataset S1/Alim/flgH.png
- Supplementary Dataset S1/Alim/flgI.png
- Supplementary Dataset S1/Alim/flgK.png
- Supplementary Dataset S1/Alim/flgL.png
- Supplementary Dataset S1/Alim/flgN.png
- Supplementary Dataset S1/Alim/fliA.png
- Supplementary Dataset S1/Alim/fliC.png
- Supplementary Dataset S1/Alim/fliD.png
- Supplementary Dataset S1/Alim/fliH.png
- Supplementary Dataset S1/Alim/fliI.png
- Supplementary Dataset S1/Alim/fliM.png
- Supplementary Dataset S1/Alim/fliY.png
- Supplementary Dataset S1/Alim/fliZ.png
- Supplementary Dataset S1/Alim/fnr.png
- Supplementary Dataset S1/Alim/folD.png
- Supplementary Dataset S1/Alim/folE.png
- Supplementary Dataset S1/Alim/folP.png
- Supplementary Dataset S1/Alim/folX.png
- Supplementary Dataset S1/Alim/fre.png
- Supplementary Dataset S1/Alim/frmA.png
- Supplementary Dataset S1/Alim/frr.png
- Supplementary Dataset S1/Alim/frsA.png
- Supplementary Dataset S1/Alim/ftnA.png
- Supplementary Dataset S1/Alim/ftsA.png
- Supplementary Dataset S1/Alim/ftsH.png
- Supplementary Dataset S1/Alim/ftsY.png
- Supplementary Dataset S1/Alim/ftsZ.png
- Supplementary Dataset S1/Alim/fumA.png
- Supplementary Dataset S1/Alim/fumC.png
- Supplementary Dataset S1/Alim/fur.png
- Supplementary Dataset S1/Alim/fusA.png
- Supplementary Dataset S1/Alim/gabT.png
- Supplementary Dataset S1/Alim/galE.png
- Supplementary Dataset S1/Alim/galK.png
- Supplementary Dataset S1/Alim/galM.png
- Supplementary Dataset S1/Alim/galU.png
- Supplementary Dataset S1/Alim/gapA.png
- Supplementary Dataset S1/Alim/gcvP.png
- Supplementary Dataset S1/Alim/gcvT.png
- Supplementary Dataset S1/Alim/ghrA.png
- Supplementary Dataset S1/Alim/ghrB.png
- Supplementary Dataset S1/Alim/glgA.png
- Supplementary Dataset S1/Alim/glgB.png
- Supplementary Dataset S1/Alim/glgP.png
- Supplementary Dataset S1/Alim/glk.png
- Supplementary Dataset S1/Alim/glmM.png
- Supplementary Dataset S1/Alim/glmS.png
- Supplementary Dataset S1/Alim/glmU.png
- Supplementary Dataset S1/Alim/glnA.png
- Supplementary Dataset S1/Alim/glnB.png
- Supplementary Dataset S1/Alim/glnG.png
- Supplementary Dataset S1/Alim/glnH.png
- Supplementary Dataset S1/Alim/glnQ.png
- Supplementary Dataset S1/Alim/glnS.png
- Supplementary Dataset S1/Alim/glpF.png
- Supplementary Dataset S1/Alim/glpK.png
- Supplementary Dataset S1/Alim/glpX.png
- Supplementary Dataset S1/Alim/gltA.png
- Supplementary Dataset S1/Alim/gltB.png
- Supplementary Dataset S1/Alim/gltD.png
- Supplementary Dataset S1/Alim/gltI.png
- Supplementary Dataset S1/Alim/gltJ.png
- Supplementary Dataset S1/Alim/gltL.png
- Supplementary Dataset S1/Alim/gltX.png
- Supplementary Dataset S1/Alim/glyA.png
- Supplementary Dataset S1/Alim/glyQ.png
- Supplementary Dataset S1/Alim/glyS.png
- Supplementary Dataset S1/Alim/gmhA.png
- Supplementary Dataset S1/Alim/gnd.png
- Supplementary Dataset S1/Alim/gnsB.png
- Supplementary Dataset S1/Alim/gor.png
- Supplementary Dataset S1/Alim/gpmA.png
- Supplementary Dataset S1/Alim/gpmB.png
- Supplementary Dataset S1/Alim/gpmI.png
- Supplementary Dataset S1/Alim/gpt.png
- Supplementary Dataset S1/Alim/grcA.png
- Supplementary Dataset S1/Alim/greA.png
- Supplementary Dataset S1/Alim/groL.png
- Supplementary Dataset S1/Alim/groS.png
- Supplementary Dataset S1/Alim/grpE.png
- Supplementary Dataset S1/Alim/grxB.png
- Supplementary Dataset S1/Alim/grxC.png
- Supplementary Dataset S1/Alim/grxD.png
- Supplementary Dataset S1/Alim/gshA.png
- Supplementary Dataset S1/Alim/gshB.png
- Supplementary Dataset S1/Alim/gsp.png
- Supplementary Dataset S1/Alim/gst.png
- Supplementary Dataset S1/Alim/guaA.png
- Supplementary Dataset S1/Alim/guaB.png
- Supplementary Dataset S1/Alim/guaC.png
- Supplementary Dataset S1/Alim/gyrA.png
- Supplementary Dataset S1/Alim/gyrB.png
- Supplementary Dataset S1/Alim/hemB.png
- Supplementary Dataset S1/Alim/hemC.png
- Supplementary Dataset S1/Alim/hemL.png
- Supplementary Dataset S1/Alim/hemN.png
- Supplementary Dataset S1/Alim/hemX.png
- Supplementary Dataset S1/Alim/hflB.png
- Supplementary Dataset S1/Alim/hflC.png
- Supplementary Dataset S1/Alim/hflK.png
- Supplementary Dataset S1/Alim/hflX.png
- Supplementary Dataset S1/Alim/hinT.png
- Supplementary Dataset S1/Alim/hisA.png
- Supplementary Dataset S1/Alim/hisB.png
- Supplementary Dataset S1/Alim/hisC.png
- Supplementary Dataset S1/Alim/hisD.png
- Supplementary Dataset S1/Alim/hisF.png
- Supplementary Dataset S1/Alim/hisG.png
- Supplementary Dataset S1/Alim/hisH.png
- Supplementary Dataset S1/Alim/hisI.png
[truncated: 2,219 more entries]
