# Supplementary material for: Quantitative proteomic analysis reveals a simple strategy of global resource allocation in bacteria
Source: Mol Syst Biol. 2015 Feb 12;11(2):784. doi: 10.15252/msb.20145697 (PMC4358657; doi:10.15252/msb.20145697)
Supplement: Supplementary file 6 [file msb0011-0784-sd6.zip]

Archive with 20 entries (16 files):
- Expanded View Code/
- Expanded View Code/CalculateFractionsForGOTerms.m
- __MACOSX/
- __MACOSX/Expanded View Code/
- __MACOSX/Expanded View Code/._CalculateFractionsForGOTerms.m
- Expanded View Code/combinator/
- Expanded View Code/combinator/combinator.m
- Expanded View Code/combinator/cumsumall.cpp
- Expanded View Code/combinator/cumsumall.m
- Expanded View Code/combinator/license.txt
- Expanded View Code/data.mat
- Expanded View Code/EnumerateLists_k.m
- __MACOSX/Expanded View Code/._EnumerateLists_k.m
- Expanded View Code/FindGOParent.m
- __MACOSX/Expanded View Code/._FindGOParent.m
- Expanded View Code/GOAnalysis.m
- __MACOSX/Expanded View Code/._GOAnalysis.m
- Expanded View Code/README.txt
- __MACOSX/Expanded View Code/._README.txt
- Expanded View Code/unique2.m
