# Supplementary material for: Quantitative proteomic analysis reveals a simple strategy of global resource allocation in bacteria
Source: Mol Syst Biol. 2015 Feb 12;11(2):784. doi: 10.15252/msb.20145697 (PMC4358657; doi:10.15252/msb.20145697)
Supplement: Supplementary file 6 [file msb0011-0784-sd6.zip › Expanded View Code/combinator/cumsumall.m]

%CUMSUMALL cumulative sum of integer elements 
%   For vectors, CUMSUMALL(X) is a vector containing the cumulative sum of
%   the elements of X. For matrices, CUMSUM(X) is a matrix the same size
%   as X containing the cumulative sums over each column.  
% 
% Class suport:
%     int8, int16, int32
%
% Keep in mind that the usefullness of this MEX-File is limited because of
% saturation for most problems outside of use with COMBINATOR.
%
%   See also cumsum, CUMPROD, SUM, PROD.
